# Supplementary material for: [μ-1,4-Bis(1,2,4-triazol-1-ylmeth­yl)benzene]­bis­[aqua­(pyridine-2,6-dicarboxyl­ato)copper(II)] monohydrate
Source: Acta Crystallogr Sect E Struct Rep Online. 2011 Jun 18;67(Pt 7):m944. doi: 10.1107/S1600536811022756 (PMC3151849; doi:10.1107/S1600536811022756)
Supplement: Supplementary file 1 [file e-67-0m944-sup1.cif]

##############################################################################
#                                                                            #
# This CIF contains the data in a paper accepted for publication in          #
# Acta Crystallographica Section E. It conforms to the requirements of       #
# Notes for Authors for Acta Crystallographica Section E, and has been       #
# peer reviewed under the auspices of the IUCr Commission on Journals.       #
#                                                                            #
# Full details of the Crystallographic Information File format               #
# are given in the paper "The Crystallographic Information File (CIF):       #
# a New Standard Archive File for Crystallography" by S. R. Hall, F. H.      #
# Allen and I. D. Brown [Acta Cryst. (1991), A47, 655-685].                  #
#                                                                            #
# The current version of the core CIF dictionary is obtainable from          #
# ftp://ftp.iucr.org/pub/cif_core.dic.                                       #
#                                                                            #
# Software is freely available for graphical display of the structure(s)     #
# in this CIF. For information consult the CIF software page                 #
# http://www.iucr.org/resources/cif/software.                                #
#                                                                            #
# This file may be used for bona fide research purposes within the           #
# scientific community so long as proper attribution is given to the journal # 
# article from which it was obtained.                                        #
#                                                                            #
##############################################################################
data_I
_audit_creation_method     SHELXL-97
_chemical_name_systematic
;
[\m-1,4-Bis(1,2,4-triazol-1-ylmethyl)benzene]bis[aqua(pyridine-2,6-
dicarboxylato)copper(II)] monohydrate
;
_chemical_name_common     ?
_chemical_formula_moiety     'C26 H22 Cu2 N8 O10, H2 O'
_chemical_formula_sum     'C26 H24 Cu2 N8 O11'
_chemical_formula_iupac     '[Cu2 (C7 H3 N O4)2 (C12 H12 N6) (H2 O)2], H2 O'
_chemical_formula_weight     751.63
_chemical_melting_point     ?
_symmetry_cell_setting     monoclinic
_symmetry_space_group_name_H-M     'P 21/c'
_symmetry_space_group_name_Hall     '-P 2ybc'
loop_
    _symmetry_equiv_pos_as_xyz
    'x, y, z'
    '-x, y+1/2, -z+1/2'
    '-x, -y, -z'
    'x, -y-1/2, z-1/2'
_cell_length_a     4.9017(4)
_cell_length_b     10.3022(9)
_cell_length_c     30.178(3)
_cell_angle_alpha     90.00
_cell_angle_beta     93.5410(10)
_cell_angle_gamma     90.00
_cell_volume     1521.0(2)
_cell_formula_units_Z     2
_cell_measurement_reflns_used     3568
_cell_measurement_theta_min     22.32
_cell_measurement_theta_max     3.56
_cell_measurement_temperature     298(2)
_exptl_crystal_description     prism
_exptl_crystal_colour     blue
_exptl_crystal_size_max     0.20
_exptl_crystal_size_mid     0.15
_exptl_crystal_size_min     0.11
_exptl_crystal_density_diffrn     1.641
_exptl_crystal_density_meas     ?
_exptl_crystal_density_method     'not measured'
_exptl_crystal_F_000     764
_exptl_absorpt_coefficient_mu     1.471
_exptl_absorpt_correction_type     multi-scan
_exptl_absorpt_process_details     '(<i>SADABS</i>; Sheldrick, 1996)'
_exptl_absorpt_correction_T_min     0.8812
_exptl_absorpt_correction_T_max     0.9012
_exptl_special_details
;
;
_diffrn_ambient_temperature     295(2)
_diffrn_radiation_type     MoK\a
_diffrn_radiation_wavelength     0.71073
_diffrn_radiation_source     'fine--focus sealed tube'
_diffrn_radiation_monochromator     'graphite'
_diffrn_measurement_device_type     'Bruker SMART CCD area-detector'
_diffrn_measurement_method     '\f and \w'
_diffrn_detector_area_resol_mean     ?
_diffrn_reflns_number     7340
_diffrn_reflns_av_R_equivalents     0.0287
_diffrn_reflns_av_sigmaI/netI     0.0307
_diffrn_reflns_theta_min     2.09
_diffrn_reflns_theta_max     25.01
_diffrn_reflns_theta_full     25.01
_diffrn_measured_fraction_theta_max     0.998
_diffrn_measured_fraction_theta_full     0.998
_diffrn_reflns_limit_h_min     -5
_diffrn_reflns_limit_h_max     5
_diffrn_reflns_limit_k_min     -12
_diffrn_reflns_limit_k_max     12
_diffrn_reflns_limit_l_min     -35
_diffrn_reflns_limit_l_max     27
_diffrn_standards_number     0
_diffrn_standards_interval_count     .
_diffrn_standards_interval_time     .
_diffrn_standards_decay_%     ?
_refine_special_details
;
Refinement of <i>F</i>^2^ against ALL reflections. The weighted <i>R</i>-factor
<i>wR</i> and goodness of fit <i>S</i> are based on <i>F</i>^2^, conventional
<i>R</i>-factors <i>R</i> are based on <i>F</i>, with <i>F</i> set to zero for
negative <i>F</i>^2^. The threshold expression of <i>F</i>^2^ >
\s(<i>F</i>^2^) is used only for calculating <i>R</i>-factors(gt) <i>etc</i>.
and is not relevant to the choice of reflections for refinement.
<i>R</i>-factors based on <i>F</i>^2^ are statistically about twice as large
as those based on <i>F</i>, and <i>R</i>- factors based on ALL data will be
even larger.
;
_reflns_number_total     2678
_reflns_number_gt     2256
_reflns_threshold_expression     I>2\s(I)
_refine_ls_structure_factor_coef     Fsqd
_refine_ls_matrix_type     full
_refine_ls_R_factor_all     0.0542
_refine_ls_R_factor_gt     0.0469
_refine_ls_wR_factor_gt     0.1538
_refine_ls_wR_factor_ref     0.1608
_refine_ls_goodness_of_fit_ref     1.058
_refine_ls_restrained_S_all     1.058
_refine_ls_number_reflns     2678
_refine_ls_number_parameters     217
_refine_ls_number_restraints     0
_refine_ls_hydrogen_treatment     constr
_refine_ls_weighting_scheme     calc
_refine_ls_weighting_details
         'calc w=1/[\s^2^(Fo^2^)+(0.1045P)^2^+1.8845P] where P=(Fo^2^+2Fc^2^)/3'
_atom_sites_solution_hydrogens     geom
_atom_sites_solution_primary     direct
_atom_sites_solution_secondary     difmap
_refine_ls_shift/su_max     0.000
_refine_ls_shift/su_mean     0.000
_refine_diff_density_max     1.398
_refine_diff_density_min     -0.403
_refine_ls_extinction_method     none
_refine_ls_extinction_coef     ?
loop_
    _atom_type_symbol
    _atom_type_description
    _atom_type_scat_dispersion_real
    _atom_type_scat_dispersion_imag
    _atom_type_scat_source
    'C' 'C' 0.0033 0.0016
                         'International Tables Vol C Tables 4.2.6.8 and 6.1.1.4'
    'H' 'H' 0.0000 0.0000
                         'International Tables Vol C Tables 4.2.6.8 and 6.1.1.4'
    'N' 'N' 0.0061 0.0033
                         'International Tables Vol C Tables 4.2.6.8 and 6.1.1.4'
    'O' 'O' 0.0106 0.0060
                         'International Tables Vol C Tables 4.2.6.8 and 6.1.1.4'
    'Cu' 'Cu' 0.3201 1.2651
                         'International Tables Vol C Tables 4.2.6.8 and 6.1.1.4'
_computing_data_collection     'SMART (Bruker, 1998)'
_computing_cell_refinement     'SAINT (Bruker, 1998)'
_computing_data_reduction     'SAINT (Bruker, 1998)'
_computing_structure_solution     'SHELXS97 (Sheldrick, 2008)'
_computing_structure_refinement     'SHELXL97 (Sheldrick, 2008)'
_computing_molecular_graphics     'SHELXTL (Sheldrick, 2008)'
_computing_publication_material     'SHELXTL (Sheldrick, 2008)'
loop_
    _atom_site_type_symbol
    _atom_site_label
    _atom_site_fract_x
    _atom_site_fract_y
    _atom_site_fract_z
    _atom_site_U_iso_or_equiv
    _atom_site_adp_type
    _atom_site_calc_flag
    _atom_site_refinement_flags
    _atom_site_occupancy
    _atom_site_symmetry_multiplicity
    _atom_site_disorder_assembly
    _atom_site_disorder_group
    Cu Cu1 0.08344(10) 0.98034(5) 0.149509(16) 0.0318(2) Uani d . 1 1 . .
    O O3 -0.1809(6) 0.9403(3) 0.19769(10) 0.0376(7) Uani d . 1 1 . .
    O O1 0.3528(6) 0.9508(3) 0.10311(10) 0.0392(7) Uani d . 1 1 . .
    N N1 0.1905(7) 0.8071(3) 0.16460(11) 0.0300(8) Uani d . 1 1 . .
    C C7 -0.1409(9) 0.8318(4) 0.21771(14) 0.0328(9) Uani d . 1 1 . .
    O O4 -0.2555(7) 0.7960(3) 0.25024(11) 0.0469(8) Uani d . 1 1 . .
    N N4 -0.0779(7) 1.1422(3) 0.12697(12) 0.0346(8) Uani d . 1 1 . .
    C C2 0.3801(9) 0.7519(4) 0.14164(14) 0.0335(9) Uani d . 1 1 . .
    C C3 0.4592(10) 0.6261(4) 0.15103(16) 0.0419(11) Uani d . 1 1 . .
    H H3 0.5917 0.5859 0.1350 0.050 Uiso calc R 1 1 . .
    C C6 0.0697(8) 0.7462(4) 0.19736(13) 0.0309(9) Uani d . 1 1 . .
    O O2 0.6818(8) 0.8113(4) 0.08671(12) 0.0565(10) Uani d . 1 1 . .
    C C11 -0.1952(9) 1.4310(5) 0.02197(15) 0.0415(11) Uani d . 1 1 . .
    C C1 0.4833(9) 0.8436(4) 0.10695(14) 0.0358(10) Uani d . 1 1 . .
    C C5 0.1422(10) 0.6216(4) 0.20832(16) 0.0417(11) Uani d . 1 1 . .
    H H5 0.0613 0.5787 0.2312 0.050 Uiso calc R 1 1 . .
    C C12 -0.0882(11) 1.3819(5) -0.01557(17) 0.0486(12) Uani d . 1 1 . .
    H H12 -0.1473 1.3016 -0.0266 0.058 Uiso calc R 1 1 . .
    C C4 0.3384(10) 0.5605(5) 0.18465(17) 0.0453(11) Uani d . 1 1 . .
    H H4 0.3890 0.4754 0.1914 0.054 Uiso calc R 1 1 . .
    O O1W 0.3552(8) 1.0793(4) 0.20033(14) 0.0698(13) Uani d . 1 1 . .
    N N2 -0.2780(8) 1.2853(4) 0.08451(13) 0.0439(10) Uani d . 1 1 . .
    C C13 -0.1072(11) 1.5492(5) 0.03729(17) 0.0492(12) Uani d . 1 1 . .
    H H13 -0.1788 1.5841 0.0625 0.059 Uiso calc R 1 1 . .
    C C10 -0.4037(11) 1.3552(6) 0.04620(19) 0.0576(15) Uani d . 1 1 . .
    H H10A -0.5411 1.4144 0.0562 0.069 Uiso calc R 1 1 . .
    H H10B -0.4942 1.2936 0.0259 0.069 Uiso calc R 1 1 . .
    C C9 -0.1903(11) 1.1643(5) 0.08746(16) 0.0465(12) Uani d . 1 1 . .
    H H9 -0.2064 1.1037 0.0646 0.056 Uiso calc R 1 1 . .
    N N3 -0.2233(16) 1.3460(5) 0.12323(17) 0.092(2) Uani d . 1 1 . .
    C C8 -0.1028(17) 1.2542(6) 0.14744(19) 0.080(2) Uani d . 1 1 . .
    H H8 -0.0398 1.2672 0.1768 0.096 Uiso calc R 1 1 . .
    O O2W 0.746(3) 0.9295(7) 0.0049(2) 0.092(4) Uani d P 0.50 1 . .
    H H2WA 0.9152 0.9472 0.0077 0.137 Uiso d PR 0.50 1 . .
    H H2WB 0.5966 0.9714 0.0018 0.137 Uiso d PR 0.50 1 . .
    H H1WA 0.3201 1.1370 0.2183 0.137 Uiso d R 1 1 . .
    H H1WB 0.5177 1.0475 0.2023 0.137 Uiso d R 1 1 . .
loop_
    _atom_site_aniso_label
    _atom_site_aniso_U_11
    _atom_site_aniso_U_22
    _atom_site_aniso_U_33
    _atom_site_aniso_U_12
    _atom_site_aniso_U_13
    _atom_site_aniso_U_23
    Cu1 0.0373(4) 0.0240(3) 0.0348(4) 0.0079(2) 0.0068(2) 0.00618(19)
    O3 0.0425(17) 0.0334(16) 0.0376(16) 0.0129(14) 0.0083(13) 0.0073(14)
    O1 0.0469(18) 0.0330(16) 0.0390(17) 0.0053(14) 0.0130(14) 0.0077(13)
    N1 0.0351(19) 0.0255(17) 0.0296(18) 0.0040(14) 0.0026(14) 0.0005(14)
    C7 0.037(2) 0.030(2) 0.033(2) 0.0001(18) 0.0042(18) 0.0012(17)
    O4 0.063(2) 0.0381(18) 0.0418(18) 0.0049(16) 0.0205(16) 0.0073(15)
    N4 0.042(2) 0.0274(18) 0.035(2) 0.0085(15) 0.0039(15) 0.0055(15)
    C2 0.038(2) 0.030(2) 0.032(2) 0.0025(18) 0.0025(17) -0.0045(17)
    C3 0.047(3) 0.031(2) 0.048(3) 0.013(2) 0.009(2) -0.003(2)
    C6 0.036(2) 0.026(2) 0.030(2) 0.0017(17) -0.0005(17) 0.0018(17)
    O2 0.063(2) 0.054(2) 0.056(2) 0.0176(18) 0.0296(18) 0.0073(17)
    C11 0.043(3) 0.038(3) 0.043(3) 0.010(2) -0.006(2) 0.015(2)
    C1 0.044(3) 0.031(2) 0.033(2) 0.0020(19) 0.0056(19) -0.0015(17)
    C5 0.051(3) 0.030(2) 0.044(3) 0.004(2) 0.008(2) 0.008(2)
    C12 0.062(3) 0.031(2) 0.051(3) 0.004(2) -0.003(2) -0.003(2)
    C4 0.056(3) 0.024(2) 0.056(3) 0.010(2) 0.008(2) 0.006(2)
    O1W 0.049(2) 0.074(3) 0.083(3) 0.026(2) -0.0229(19) -0.046(2)
    N2 0.046(2) 0.041(2) 0.045(2) 0.0095(18) -0.0008(17) 0.0148(18)
    C13 0.066(3) 0.045(3) 0.037(3) 0.013(3) 0.007(2) -0.003(2)
    C10 0.049(3) 0.060(3) 0.063(3) 0.010(3) -0.004(2) 0.034(3)
    C9 0.068(3) 0.031(2) 0.040(3) 0.005(2) -0.005(2) 0.006(2)
    N3 0.173(6) 0.051(3) 0.049(3) 0.057(4) -0.007(3) 0.000(2)
    C8 0.155(7) 0.043(3) 0.039(3) 0.042(4) -0.015(3) -0.001(2)
    O2W 0.235(12) 0.026(4) 0.017(3) 0.038(5) 0.034(5) 0.010(3)
_geom_special_details
;
All e.s.d.'s (except the e.s.d. in the dihedral angle between two l.s. planes)
are estimated using the full covariance matrix. The cell e.s.d.'s are taken
into account individually in the estimation of e.s.d.'s in distances, angles
and torsion angles; correlations between e.s.d.'s in cell parameters are only
used when they are defined by crystal symmetry. An approximate (isotropic)
treatment of cell e.s.d.'s is used for estimating e.s.d.'s involving l.s.
planes.
;
loop_
    _geom_bond_atom_site_label_1
    _geom_bond_atom_site_label_2
    _geom_bond_site_symmetry_2
    _geom_bond_distance
    _geom_bond_publ_flag
    Cu1 N1 . 1.908(3) ?
    Cu1 N4 . 1.950(3) ?
    Cu1 O1 . 2.006(3) ?
    Cu1 O3 . 2.048(3) ?
    Cu1 O1W . 2.217(4) ?
    O3 C7 . 1.280(5) ?
    O1 C1 . 1.278(5) ?
    N1 C2 . 1.322(5) ?
    N1 C6 . 1.339(5) ?
    C7 O4 . 1.218(5) ?
    C7 C6 . 1.517(6) ?
    N4 C9 . 1.302(6) ?
    N4 C8 . 1.318(7) ?
    C2 C3 . 1.377(6) ?
    C2 C1 . 1.520(6) ?
    C3 C4 . 1.382(7) ?
    C3 H3 . 0.9300 ?
    C6 C5 . 1.367(6) ?
    O2 C1 . 1.226(5) ?
    C11 C13 . 1.364(8) ?
    C11 C12 . 1.374(7) ?
    C11 C10 . 1.510(7) ?
    C5 C4 . 1.384(7) ?
    C5 H5 . 0.9300 ?
    C12 C13 3_585 1.389(7) ?
    C12 H12 . 0.9300 ?
    C4 H4 . 0.9300 ?
    O1W H1WA . 0.8301 ?
    O1W H1WB . 0.8599 ?
    N2 C9 . 1.319(6) ?
    N2 N3 . 1.338(6) ?
    N2 C10 . 1.466(6) ?
    C13 C12 3_585 1.389(7) ?
    C13 H13 . 0.9300 ?
    C10 H10A . 0.9700 ?
    C10 H10B . 0.9700 ?
    C9 H9 . 0.9300 ?
    N3 C8 . 1.313(7) ?
    C8 H8 . 0.9300 ?
    O2W H2WA . 0.8500 ?
    O2W H2WB . 0.8482 ?
loop_
    _geom_angle_atom_site_label_1
    _geom_angle_atom_site_label_2
    _geom_angle_atom_site_label_3
    _geom_angle_site_symmetry_1
    _geom_angle_site_symmetry_3
    _geom_angle
    _geom_angle_publ_flag
    N1 Cu1 N4 . . 169.43(16) ?
    N1 Cu1 O1 . . 80.88(13) ?
    N4 Cu1 O1 . . 99.00(14) ?
    N1 Cu1 O3 . . 79.57(13) ?
    N4 Cu1 O3 . . 99.15(13) ?
    O1 Cu1 O3 . . 159.60(14) ?
    N1 Cu1 O1W . . 96.92(16) ?
    N4 Cu1 O1W . . 93.53(15) ?
    O1 Cu1 O1W . . 99.18(15) ?
    O3 Cu1 O1W . . 88.91(16) ?
    C7 O3 Cu1 . . 115.2(3) ?
    C1 O1 Cu1 . . 114.5(3) ?
    C2 N1 C6 . . 122.9(4) ?
    C2 N1 Cu1 . . 118.0(3) ?
    C6 N1 Cu1 . . 119.1(3) ?
    O4 C7 O3 . . 125.5(4) ?
    O4 C7 C6 . . 120.6(4) ?
    O3 C7 C6 . . 113.9(3) ?
    C9 N4 C8 . . 103.3(4) ?
    C9 N4 Cu1 . . 127.5(3) ?
    C8 N4 Cu1 . . 129.2(3) ?
    N1 C2 C3 . . 119.7(4) ?
    N1 C2 C1 . . 111.6(4) ?
    C3 C2 C1 . . 128.7(4) ?
    C2 C3 C4 . . 118.9(4) ?
    C2 C3 H3 . . 120.6 ?
    C4 C3 H3 . . 120.6 ?
    N1 C6 C5 . . 119.9(4) ?
    N1 C6 C7 . . 111.7(3) ?
    C5 C6 C7 . . 128.5(4) ?
    C13 C11 C12 . . 118.7(5) ?
    C13 C11 C10 . . 120.4(5) ?
    C12 C11 C10 . . 120.9(5) ?
    O2 C1 O1 . . 126.7(4) ?
    O2 C1 C2 . . 118.8(4) ?
    O1 C1 C2 . . 114.4(4) ?
    C6 C5 C4 . . 118.7(4) ?
    C6 C5 H5 . . 120.6 ?
    C4 C5 H5 . . 120.6 ?
    C11 C12 C13 . 3_585 120.7(5) ?
    C11 C12 H12 . . 119.7 ?
    C13 C12 H12 3_585 . 119.7 ?
    C3 C4 C5 . . 120.0(4) ?
    C3 C4 H4 . . 120.0 ?
    C5 C4 H4 . . 120.0 ?
    Cu1 O1W H1WA . . 129.9 ?
    Cu1 O1W H1WB . . 112.7 ?
    H1WA O1W H1WB . . 117.2 ?
    C9 N2 N3 . . 109.6(4) ?
    C9 N2 C10 . . 129.6(5) ?
    N3 N2 C10 . . 120.7(4) ?
    C11 C13 C12 . 3_585 120.6(5) ?
    C11 C13 H13 . . 119.7 ?
    C12 C13 H13 3_585 . 119.7 ?
    N2 C10 C11 . . 111.8(4) ?
    N2 C10 H10A . . 109.2 ?
    C11 C10 H10A . . 109.2 ?
    N2 C10 H10B . . 109.2 ?
    C11 C10 H10B . . 109.2 ?
    H10A C10 H10B . . 107.9 ?
    N4 C9 N2 . . 110.2(4) ?
    N4 C9 H9 . . 124.9 ?
    N2 C9 H9 . . 124.9 ?
    C8 N3 N2 . . 102.0(5) ?
    N3 C8 N4 . . 114.9(5) ?
    N3 C8 H8 . . 122.5 ?
    N4 C8 H8 . . 122.5 ?
    H2WA O2W H2WB . . 137.0 ?
loop_
    _geom_hbond_atom_site_label_D
    _geom_hbond_atom_site_label_H
    _geom_hbond_atom_site_label_A
    _geom_hbond_site_symmetry_A
    _geom_hbond_distance_DH
    _geom_hbond_distance_HA
    _geom_hbond_distance_DA
    _geom_hbond_angle_DHA
    O2W H2WA O2W 3_775 0.85 2.147 2.920(5) 151.00
    O2W H2WB O2W 3_675 0.85 1.959 2.807(5) 179.11
    O1W H1WA O4 2_555 0.83 1.928 2.746(5) 167.54
    O1W H1WB O3 1_655 0.86 1.859 2.692(5) 163.64
_iucr_refine_instructions_details
;
TITL 1 in P2(1)/c
TITL 1 in P2(1)/c
CELL 0.71073   4.9017  10.3022  30.1776  90.000  93.541  90.000
ZERR   2.00   0.0004   0.0009   0.0025   0.000   0.001   0.000
LATT 1
SYMM -X, 0.5+Y, 0.5-Z
SFAC C  H  N  O  Cu
UNIT 52 48 16 22 4
OMIT  -3.00  50.04
L.S. 10
ACTA
BOND$H
FMAP 2
PLAN 20
htab
WGHT  0.088200  2.188400
FVAR  0.173780
TEMP 25.000
Cu1    5   0.083410  0.980346  0.149512 11.000000  0.037340  0.023960 =
           0.034820  0.006180  0.006840  0.007850
O3     4  -0.180981  0.940307  0.197682 11.000000  0.042800  0.033460 =
           0.037460  0.007350  0.008130  0.013120
O1     4   0.352787  0.950794  0.103066 11.000000  0.046950  0.033240 =
           0.038830  0.007510  0.012780  0.005180
N1     3   0.190579  0.807045  0.164589 11.000000  0.035300  0.025440 =
           0.029740  0.000550  0.002520  0.003870
C7     1  -0.140723  0.831741  0.217729 11.000000  0.036720  0.029380 =
           0.032870  0.001340  0.004280  0.000180
O4     4  -0.255382  0.796025  0.250226 11.000000  0.063400  0.037890 =
           0.041860  0.007420  0.020530  0.005040
N4     3  -0.077874  1.142304  0.126966 11.000000  0.041840  0.027530 =
           0.035180  0.005460  0.004040  0.008470
C2     1   0.380095  0.751879  0.141645 11.000000  0.037810  0.030750 =
           0.032300 -0.004480  0.002540  0.002340
C3     1   0.459017  0.626148  0.151010 11.000000  0.046710  0.031640 =
           0.048080 -0.003370  0.009040  0.013470
AFIX 43
H3     2   0.591324  0.585979  0.134971 11.000000 -1.200000
AFIX 0
C6     1   0.069700  0.746159  0.197357 11.000000  0.036040  0.026640 =
           0.030020  0.001840 -0.000520  0.001780
O2     4   0.681780  0.811212  0.086711 11.000000  0.062870  0.054040 =
           0.055810  0.007410  0.029600  0.017520
C11    1  -0.195240  1.431020  0.021969 11.000000  0.042800  0.038140 =
           0.043040  0.014760 -0.006290  0.010340
C1     1   0.483398  0.843598  0.106919 11.000000  0.044230  0.030410 =
           0.033130 -0.001580  0.005550  0.002130
C5     1   0.142273  0.621701  0.208327 11.000000  0.051710  0.030970 =
           0.043840  0.008110  0.007980  0.004040
AFIX 43
H5     2   0.061460  0.578859  0.231269 11.000000 -1.200000
AFIX 0
C12    1  -0.088230  1.381964 -0.015573 11.000000  0.062440  0.031370 =
           0.051600 -0.002620 -0.002910  0.003980
AFIX 43
H12    2  -0.147430  1.301786 -0.026579 11.000000 -1.200000
AFIX 0
C4     1   0.338404  0.560527  0.184651 11.000000  0.055440  0.024620 =
           0.056420  0.005380  0.007580  0.009950
AFIX 43
H4     2   0.388938  0.475425  0.191367 11.000000 -1.200000
AFIX 0
O1W    4   0.355352  1.079414  0.200312 11.000000  0.049340  0.074120 =
           0.083580 -0.045800 -0.023200  0.026790
N2     3  -0.277755  1.285325  0.084514 11.000000  0.045710  0.041220 =
           0.044590  0.014420 -0.000820  0.009530
C13    1  -0.107478  1.549153  0.037273 11.000000  0.066680  0.044610 =
           0.036780 -0.003160  0.006550  0.012580
AFIX 43
H13    2  -0.179233  1.584039  0.062487 11.000000 -1.200000
AFIX 0
C10    1  -0.403661  1.355450  0.046235 11.000000  0.049340  0.059920 =
           0.062400  0.033290 -0.003670  0.010840
AFIX 23
H10A   2  -0.540712  1.414692  0.056284 11.000000 -1.200000
H10B   2  -0.494656  1.293938  0.025968 11.000000 -1.200000
AFIX 0
C9     1  -0.190179  1.164288  0.087471 11.000000  0.067900  0.031310 =
           0.039440  0.006240 -0.005200  0.005690
AFIX 43
H9     2  -0.206369  1.103568  0.064656 11.000000 -1.200000
AFIX 0
N3     3  -0.222828  1.346063  0.123245 11.000000  0.173950  0.051230 =
           0.049320 -0.000350 -0.007500  0.056950
C8     1  -0.102559  1.254292  0.147451 11.000000  0.154360  0.042340 =
           0.039290 -0.000740 -0.014710  0.042170
AFIX 43
H8     2  -0.039552  1.267278  0.176819 11.000000 -1.200000
AFIX 0
O2W    4   0.745187  0.929620  0.004938 10.500000  0.238400  0.026280 =
           0.016930  0.009320  0.033740  0.037950
AFIX 3
H2WA   2   0.914767  0.947310  0.007678 10.500000 -1.500000
H2WB   2   0.596216  0.971470  0.001798 10.500000 -1.500000
H1WA   2   0.319707  1.137150  0.218328 11.000000 -1.500000
H1WB   2   0.517357  1.047660  0.202278 11.000000 -1.500000
AFIX 0
HKLF 4
END
;
data_global
_journal_date_recd_electronic     2011-06-07
_journal_date_accepted     2011-06-13
_journal_name_full     'Acta Crystallographica, Section E'
_journal_year     2011
_journal_volume     67
_journal_issue      7
_journal_page_first     m944
_journal_page_last     m944
_journal_paper_category     QM
_journal_coeditor_code     JH2295
_publ_contact_author
;
 Gui-Ying Dong
 College of Chemical Engineering
 Hebei United University
 Tangshan 063009
 People's Republic of China
;
_publ_contact_author_email     tsdgying@126.com
_publ_contact_author_fax     '+86 0315-2592170'
_publ_contact_author_phone     '+86 0315-2592169'
_publ_section_title
;\
[\m-1,4-Bis(1,2,4-triazol-1-ylmethyl)benzene]bis[aqua(pyridine-2,6-\
dicarboxylato)copper(II)] monohydrate
;
loop_
    _publ_author_name
    _publ_author_address
    'Dong, Gui-Ying'
;
College of Chemical Engineering
Hebei United University
Tangshan 063009
People's Republic of China
;
    'He, Cui-Hong'
;
College of Chemical Engineering
Hebei United University
Tangshan 063009
People's Republic of China
;
    'Liu Tong-Fei'
;
College of Chemical Engineering
Hebei United University
Tangshan 063009
People's Republic of China
;
    'Deng, Xiao-Chen'
;
Qian'an College
Hebei United University
Tangshan 063009
People's Republic of China
;
    'Shi, Xiao-Ge'
;
Qian'an College
Hebei United University
Tangshan 063009
People's Republic of China
;
