# Supplementary material for: [μ-1,4-Bis(1,2,4-triazol-1-ylmeth­yl)benzene]­bis­[aqua­(pyridine-2,6-dicarboxyl­ato)copper(II)] monohydrate
Source: Acta Crystallogr Sect E Struct Rep Online. 2011 Jun 18;67(Pt 7):m944. doi: 10.1107/S1600536811022756 (PMC3151849; doi:10.1107/S1600536811022756)
Supplement: Supplementary file 2 [file e-67-0m944-Isup2.hkl]

# 
# h,k,l, Fc-squared, Fo-squared, sigma(Fo-squared) and status flag 
# 
data_I
_shelx_title ' 1 in P2(1)/c' 
_shelx_refln_list_code          4 
_shelx_F_calc_maximum      181.93 
_exptl_crystal_F_000       764.00 
_reflns_d_resolution_high  0.8406 
 
loop_ 
 _symmetry_equiv_pos_as_xyz 
 'x, y, z' 
 '-x, y+1/2, -z+1/2' 
 '-x, -y, -z' 
 'x, -y-1/2, z-1/2' 
 
_cell_length_a     4.9017 
_cell_length_b    10.3022 
_cell_length_c    30.1776 
_cell_angle_alpha  90.000 
_cell_angle_beta   93.541 
_cell_angle_gamma  90.000 
 
_shelx_F_squared_multiplier     1.000 
 
loop_ 
 _refln_index_h 
 _refln_index_k 
 _refln_index_l 
 _refln_F_squared_calc 
 _refln_F_squared_meas 
 _refln_F_squared_sigma 
 _refln_observed_status 
   1   0   0    10760.48    10436.07    135.84 o 
   2   0   0      415.36      662.02     16.12 o 
   3   0   0      146.92      149.94     10.33 o 
   4   0   0     1766.94     2091.44     35.96 o 
   5   0   0      534.12      589.74     37.77 o 
   1   1   0     6654.96     5655.56     47.51 o 
   2   1   0     1569.15     1666.01     19.02 o 
   3   1   0     1348.53     1398.68     23.20 o 
   4   1   0        0.23        1.56      5.10 o 
   5   1   0       80.71       89.82     11.17 o 
   0   2   0     1254.48     1856.02     34.13 o 
   1   2   0     4197.80     4295.29     56.10 o 
   2   2   0     2002.31     1840.20     21.19 o 
   3   2   0        0.67        3.06      3.03 o 
   4   2   0      955.56     1011.53     21.73 o 
   5   2   0      307.86      322.82     23.16 o 
   1   3   0       11.08       58.99      4.63 o 
   2   3   0      104.24      143.70      6.39 o 
   3   3   0      301.72      239.85     11.49 o 
   4   3   0      179.44      164.64     20.38 o 
   5   3   0       45.97       83.38     11.65 o 
   0   4   0     1567.06     1359.87     20.66 o 
   1   4   0     4347.40     4073.21     36.90 o 
   2   4   0      189.46      179.14      7.30 o 
   3   4   0      474.33      449.39     15.47 o 
   4   4   0      259.82      262.31     19.00 o 
   5   4   0      295.13      345.94     19.93 o 
   1   5   0       26.38       11.93      4.06 o 
   2   5   0        3.60       16.32      3.99 o 
   3   5   0      616.08      558.27     48.04 o 
   4   5   0      992.31     1112.39     37.83 o 
   5   5   0        8.33        6.12     15.90 o 
   0   6   0     1222.87      871.91     25.01 o 
   1   6   0     1540.50     1393.21     35.24 o 
   2   6   0      338.80      331.03     11.10 o 
   3   6   0      441.14      467.41     57.48 o 
   4   6   0       11.00        5.15      8.11 o 
   5   6   0      290.38      348.21     40.75 o 
   1   7   0       18.41       12.93      4.50 o 
   2   7   0       74.55       53.73      7.65 o 
   3   7   0      156.82      138.73     15.91 o 
   4   7   0      162.48      163.14     19.67 o 
   0   8   0       24.60       19.61      7.64 o 
   1   8   0      913.40      888.98     39.11 o 
   2   8   0     2075.62     1975.19    112.98 o 
   3   8   0       29.46       24.97     10.30 o 
   4   8   0      188.63      157.16     19.95 o 
   1   9   0     1657.98     1548.06     34.19 o 
   2   9   0      512.01      523.34     26.55 o 
   3   9   0     1619.00     1722.48     51.88 o 
   0  10   0      266.40      246.50     27.17 o 
   1  10   0       31.99       30.42      8.28 o 
   2  10   0       33.90       33.94     16.40 o 
   3  10   0        3.51        6.65     11.76 o 
   1  11   0      103.91       98.45     13.52 o 
   2  11   0      918.02      958.15     40.05 o 
   0  12   0        1.28        2.65     13.58 o 
   1  12   0        0.46       -8.50      9.10 o 
  -5   1   1       16.05       22.06      9.60 o 
  -4   1   1      479.20      399.40     15.41 o 
  -3   1   1     3541.63     3406.17     98.49 o 
  -2   1   1      850.78      536.24     11.58 o 
  -1   1   1     2313.79     2199.19     26.41 o 
   0   1   1     3173.28     5562.99     57.81 o 
   1   1   1      167.47      157.19      5.49 o 
   2   1   1       18.67       38.27      3.95 o 
   3   1   1     1258.37     1281.68     19.55 o 
   4   1   1     2032.10     2247.26     39.06 o 
   5   1   1      504.39      528.04     21.52 o 
  -5   2   1        7.86       21.88     15.07 o 
  -4   2   1        0.40        1.77      4.97 o 
  -3   2   1      514.81      486.02     12.26 o 
  -2   2   1     2601.54     2889.86     28.60 o 
  -1   2   1     3631.03     5035.74     63.78 o 
   0   2   1     1264.66     1363.79     19.80 o 
   1   2   1      471.53     1008.15     20.84 o 
   2   2   1        1.39        1.06      2.30 o 
   3   2   1        0.77       12.49      4.54 o 
   4   2   1      189.54      182.67     10.40 o 
   5   2   1       10.12       16.11      9.81 o 
  -5   3   1        5.10        5.43      6.67 o 
  -4   3   1      387.91      398.20     21.73 o 
  -3   3   1     3368.87     3383.23     53.92 o 
  -2   3   1     6654.84     6331.73     59.44 o 
  -1   3   1     6748.70     6577.69     59.76 o 
   0   3   1     2371.88     2528.57     21.89 o 
   1   3   1      927.42      964.94     24.40 o 
   2   3   1     1301.40     1327.78     23.93 o 
   3   3   1     1627.93     1624.10     28.74 o 
   4   3   1     1935.70     2062.87     60.00 o 
   5   3   1      275.24      256.84     28.99 o 
  -5   4   1       40.46       69.74     14.08 o 
  -4   4   1      831.44      859.62     31.70 o 
  -3   4   1      683.96      679.76     33.84 o 
  -2   4   1     2114.35     2194.39     25.69 o 
  -1   4   1      952.48     1345.29     17.83 o 
   0   4   1     1173.35     1372.12     17.68 o 
   1   4   1     3663.30     2909.20     43.37 o 
   2   4   1      618.20      455.52     13.50 o 
   3   4   1      151.28      128.55     14.68 o 
   4   4   1      312.82      355.74     29.65 o 
   5   4   1        3.57        5.74      7.44 o 
  -5   5   1        0.14        0.79      8.89 o 
  -4   5   1        6.38       -3.78      7.95 o 
  -3   5   1      627.23      634.49     26.13 o 
  -2   5   1     4505.23     4560.32     50.07 o 
  -1   5   1     3067.55     3064.10     35.07 o 
   0   5   1     3796.37     3411.36     31.64 o 
   1   5   1      138.18      129.33      6.66 o 
   2   5   1     1216.69     1286.74     23.10 o 
   3   5   1     1759.00     1914.59     55.33 o 
   4   5   1      535.61      484.00     31.81 o 
   5   5   1      194.26      206.86     37.67 o 
  -5   6   1       94.53      136.74     50.19 o 
  -4   6   1      173.01      210.55     40.75 o 
  -3   6   1     1421.37     1440.71     61.13 o 
  -2   6   1      291.29      275.74     12.97 o 
  -1   6   1      795.08      852.57     16.55 o 
   0   6   1     9030.38     9457.12     69.50 o 
   1   6   1     2359.22     2233.08     32.66 o 
   2   6   1      483.34      479.52     15.94 o 
   3   6   1      553.31      518.63     39.43 o 
   4   6   1        0.23        2.87      8.49 o 
   5   6   1        5.18        5.96     13.58 o 
  -4   7   1       57.09       91.20     15.57 o 
  -3   7   1       19.83       11.05      7.96 o 
  -2   7   1      911.49      863.52     29.31 o 
  -1   7   1     2132.92     2025.10     28.60 o 
   0   7   1      445.24      428.63     11.97 o 
   1   7   1      159.75      178.90      9.66 o 
   2   7   1       64.10       75.44      8.52 o 
   3   7   1      246.13      256.90     20.38 o 
   4   7   1       82.95       82.81     28.16 o 
  -4   8   1      819.56      830.60     50.69 o 
  -3   8   1      405.13      393.10     31.14 o 
  -2   8   1       11.65       17.00      6.43 o 
  -1   8   1        5.78        3.04      5.44 o 
   0   8   1     1462.71     1434.94     26.53 o 
   1   8   1     2115.95     2059.24     42.08 o 
   2   8   1     1538.64     1423.62     41.24 o 
   3   8   1      315.71      306.22     36.28 o 
   4   8   1        3.06        4.96      9.29 o 
  -3   9   1       42.10       54.21     14.05 o 
  -2   9   1      494.96      404.36     24.18 o 
  -1   9   1      426.81      436.89     22.36 o 
   0   9   1       70.23       58.73      9.24 o 
   1   9   1        8.33       15.04      6.87 o 
   2   9   1      240.47      251.11     23.36 o 
   3   9   1      130.93      115.36     16.93 o 
  -3  10   1       15.42        8.68     10.88 o 
  -2  10   1        0.23       12.54      9.36 o 
  -1  10   1       35.46       59.63     10.02 o 
   0  10   1      326.04      385.95     51.02 o 
   1  10   1      888.76      847.11     26.66 o 
   2  10   1      586.89      562.04     29.47 o 
   3  10   1      516.29      583.62     72.39 o 
  -2  11   1       45.20       10.61     11.04 o 
  -1  11   1       99.26       93.76     23.74 o 
   0  11   1      139.36      140.55     45.06 o 
   1  11   1       10.43       16.08     14.08 o 
   2  11   1      132.92      101.85     18.06 o 
  -1  12   1       59.63       62.92     15.33 o 
   0  12   1      558.05      507.14     28.93 o 
   1  12   1      857.15      804.19     36.65 o 
  -5   0   2      167.76      195.88     33.79 o 
  -4   0   2     1673.65     1407.52     33.67 o 
  -3   0   2     7199.95     7397.25    121.59 o 
  -2   0   2       73.24       18.55      5.96 o 
  -1   0   2     1176.46     1245.74     26.17 o 
   1   0   2     2552.77     2368.23     36.78 o 
   2   0   2       35.10       59.24      5.96 o 
   3   0   2     5388.96     5307.88     93.27 o 
   4   0   2      329.63      427.53     18.76 o 
   5   0   2        2.90       19.88     13.92 o 
  -5   1   2        0.98        6.21      8.28 o 
  -4   1   2        0.13        1.73      3.56 o 
  -3   1   2      105.94      101.59      7.19 o 
  -2   1   2      644.56      710.59     12.72 o 
  -1   1   2     5732.61     4899.11     57.87 o 
   0   1   2     1979.54     2141.57     27.00 o 
   1   1   2       20.41        0.54      1.83 o 
   2   1   2       93.62       87.17      5.93 o 
   3   1   2      364.66      422.05     13.61 o 
   4   1   2      214.01      184.06     11.45 o 
   5   1   2        4.14        8.38      8.06 o 
  -5   2   2      228.91      271.27     16.40 o 
  -4   2   2     2944.48     2792.33     42.84 o 
  -3   2   2     1429.79     1260.55     19.99 o 
  -2   2   2      316.96      144.00      9.34 o 
  -1   2   2    11319.17    11425.86    120.54 o 
   0   2   2       36.96      203.78      8.45 o 
   1   2   2     4058.31     3925.89     37.45 o 
   2   2   2     1758.44     1709.91     29.16 o 
   3   2   2     3218.13     3066.30     69.74 o 
   4   2   2     1543.80     1710.40     28.93 o 
   5   2   2        5.36        6.05     14.08 o 
  -5   3   2       33.42       47.00      9.59 o 
  -4   3   2       64.29       60.01     10.74 o 
  -3   3   2       76.18       65.81      6.89 o 
  -2   3   2      159.54      110.73      5.61 o 
  -1   3   2      279.29      587.94     12.88 o 
   0   3   2     3350.94     3607.29     31.79 o 
   1   3   2     1510.20      908.19     13.05 o 
   2   3   2       43.16       26.51      4.56 o 
   3   3   2        6.56       -1.69      4.06 o 
   4   3   2       41.70       48.26      7.00 o 
   5   3   2      242.77      224.63     20.89 o 
  -5   4   2      155.29      154.08     27.00 o 
  -4   4   2      984.39      979.35     33.85 o 
  -3   4   2     2019.99     1963.14     32.93 o 
  -2   4   2     1740.21     1766.48     26.83 o 
  -1   4   2      606.87      571.37     14.03 o 
   0   4   2     2089.87     2342.09     22.95 o 
   1   4   2     6681.68     6601.21    127.20 o 
   2   4   2     4360.11     4261.14     48.88 o 
   3   4   2     2593.48     2722.92     40.36 o 
   4   4   2      691.77      701.01     38.76 o 
   5   4   2        2.94        8.95      7.56 o 
  -5   5   2        6.55        8.61      9.60 o 
  -4   5   2       92.66      104.75     15.04 o 
  -3   5   2     1903.88     2091.46     42.30 o 
  -2   5   2      637.26      725.04     14.77 o 
  -1   5   2     3118.94     3316.44     38.59 o 
   0   5   2     6967.94     7083.05     85.72 o 
   1   5   2     1789.11     1737.04     29.35 o 
   2   5   2       58.84       77.26      7.42 o 
   3   5   2       95.34      114.97     13.49 o 
   4   5   2     1025.87     1083.28     71.90 o 
   5   5   2       62.61       45.18     10.26 o 
  -5   6   2      160.63      160.02     20.18 o 
  -4   6   2       70.76       64.44     12.89 o 
  -3   6   2      959.67      993.21     34.29 o 
  -2   6   2     2605.14     2519.73     39.14 o 
  -1   6   2      524.88      552.23     13.19 o 
   0   6   2       32.16       41.27      4.65 o 
   1   6   2      559.74      484.48     12.85 o 
   2   6   2     2239.49     2285.16     36.24 o 
   3   6   2       77.72       97.26     13.30 o 
   4   6   2       44.04       18.92      9.36 o 
   5   6   2        8.57        1.99     13.92 o 
  -4   7   2        0.06       -5.16      7.40 o 
  -3   7   2       80.81       77.30     12.83 o 
  -2   7   2      155.15      154.35     20.84 o 
  -1   7   2     1063.68     1027.96     19.60 o 
   0   7   2     3573.45     3377.31     35.88 o 
   1   7   2     1524.99     1593.38     25.31 o 
   2   7   2      134.25      122.73     14.08 o 
   3   7   2        5.10        0.57      6.98 o 
   4   7   2      385.44      402.71     27.13 o 
  -4   8   2       66.35       73.26     15.70 o 
  -3   8   2      442.02      470.61     26.98 o 
  -2   8   2      136.79      131.48     11.94 o 
  -1   8   2       51.66       55.40      8.45 o 
   0   8   2       92.47       87.87      8.15 o 
   1   8   2      717.42      775.78     36.39 o 
   2   8   2      923.53      906.15     32.58 o 
   3   8   2      244.93      258.13     21.15 o 
   4   8   2        3.11        3.03      9.77 o 
  -3   9   2      113.94      113.51     17.64 o 
  -2   9   2     1543.10     1471.31     55.66 o 
  -1   9   2      855.35      845.19     25.13 o 
   0   9   2     1117.86     1085.26     27.92 o 
   1   9   2       27.08       29.36      7.50 o 
   2   9   2      104.22       94.52     14.52 o 
   3   9   2        2.42       -1.16      8.53 o 
  -3  10   2      143.18      194.02     22.01 o 
  -2  10   2     1123.70     1070.28     39.79 o 
  -1  10   2      120.03      116.58     12.26 o 
   0  10   2       27.85       40.27     10.53 o 
   1  10   2      101.19       78.76     10.72 o 
   2  10   2      818.98      895.28     54.34 o 
   3  10   2        8.59       21.64     12.28 o 
  -2  11   2      393.62      419.16     46.05 o 
  -1  11   2     1336.76     1492.03     37.48 o 
   0  11   2      853.74      914.91     69.08 o 
   1  11   2      656.18      562.04     29.45 o 
   2  11   2        0.48        2.58     10.07 o 
  -1  12   2       48.25       26.63     13.46 o 
   0  12   2        5.19        2.02     11.10 o 
   1  12   2        8.96        0.95     10.51 o 
  -5   1   3      268.35      294.73     20.71 o 
  -4   1   3     1047.14      917.07     19.66 o 
  -3   1   3     1041.03     1065.25     18.35 o 
  -2   1   3        3.22       22.54      3.64 o 
  -1   1   3     2454.13     2511.88     38.92 o 
   0   1   3    32024.20    24359.95    718.12 o 
   1   1   3    33100.06    31214.02   1829.85 o 
   2   1   3     3438.95     3808.89     33.33 o 
   3   1   3       83.43       85.26      7.19 o 
   4   1   3      575.55      505.50     17.42 o 
   5   1   3      270.90      271.83     19.90 o 
  -5   2   3       55.02       58.72      9.74 o 
  -4   2   3       66.91       64.68     10.81 o 
  -3   2   3     1425.92     1531.21     20.37 o 
  -2   2   3      803.00      750.57     12.61 o 
  -1   2   3     4224.47     3223.71     33.48 o 
   0   2   3     2365.70     2438.55     28.29 o 
   1   2   3     3653.00     5158.99     41.32 o 
   2   2   3      661.22      712.72     18.04 o 
   3   2   3       73.53       50.99      6.37 o 
   4   2   3      165.03      167.96     11.55 o 
   5   2   3      138.84      103.71     15.69 o 
  -5   3   3      368.72      388.83     24.38 o 
  -4   3   3      999.94      991.28     32.93 o 
  -3   3   3      704.76      662.82     14.45 o 
  -2   3   3      118.59      142.61      7.90 o 
  -1   3   3     2515.62     2166.88     42.11 o 
   0   3   3     3860.09     3451.10     44.62 o 
   1   3   3     5684.12     5403.94     74.03 o 
   2   3   3     1925.52     1914.16     66.65 o 
   3   3   3      559.26      527.45     16.38 o 
   4   3   3        2.32        5.08      4.82 o 
   5   3   3      363.09      350.87     24.88 o 
  -5   4   3      113.33       75.14     14.67 o 
  -4   4   3       85.67       89.97     13.16 o 
  -3   4   3      516.18      566.40     17.33 o 
  -2   4   3      443.51      394.45     25.58 o 
  -1   4   3      163.93      288.73     21.28 o 
   0   4   3      557.62      602.88     10.70 o 
   1   4   3      533.49      428.82     18.03 o 
   2   4   3      519.30      587.49     17.12 o 
   3   4   3      124.44      167.98     10.84 o 
   4   4   3      710.24      752.77     70.57 o 
   5   4   3       83.90       89.15     15.58 o 
  -5   5   3      467.27      455.69     28.96 o 
  -4   5   3      529.10      657.26     32.30 o 
  -3   5   3      521.32      592.80     18.73 o 
  -2   5   3       47.89       56.19     12.23 o 
  -1   5   3      439.90      339.03     11.81 o 
   0   5   3     4794.73     5042.64     41.59 o 
   1   5   3     4149.87     3866.44     45.53 o 
   2   5   3      798.52      698.29     18.25 o 
   3   5   3       48.58       41.79      7.43 o 
   4   5   3       24.61       14.73     14.91 o 
   5   5   3       43.86       56.33     13.98 o 
  -5   6   3        1.43        0.86      9.57 o 
  -4   6   3        1.95       -5.14      7.50 o 
  -3   6   3     1652.47     1754.46     45.74 o 
  -2   6   3      934.13      964.15     25.70 o 
  -1   6   3      481.16      478.66     12.23 o 
   0   6   3      660.21      705.09     14.00 o 
   1   6   3      393.71      474.67     12.82 o 
   2   6   3      305.28      279.93     24.90 o 
   3   6   3        6.39        1.91     10.44 o 
   4   6   3       57.46       69.61     22.86 o 
   5   6   3      214.34      244.24     24.29 o 
  -4   7   3      162.39      227.14     21.78 o 
  -3   7   3       26.92       39.06     10.42 o 
  -2   7   3      609.78      579.68     31.42 o 
  -1   7   3     1945.92     1937.63     34.51 o 
   0   7   3      704.78      708.25     15.63 o 
   1   7   3      298.46      265.71     11.62 o 
   2   7   3      760.82      829.00     33.96 o 
   3   7   3      610.84      581.45     27.23 o 
   4   7   3      166.12      182.88     19.81 o 
  -4   8   3      536.61      619.33     32.81 o 
  -3   8   3     1295.80     1367.40     69.91 o 
  -2   8   3      654.15      735.25     22.93 o 
  -1   8   3       99.58       98.24      9.97 o 
   0   8   3      119.79      134.28      9.30 o 
   1   8   3      261.84      257.88     11.69 o 
   2   8   3       97.37      120.01     14.64 o 
   3   8   3      920.37      961.98     55.83 o 
   4   8   3      304.33      359.96     26.93 o 
  -3   9   3      115.26       83.78     15.71 o 
  -2   9   3        8.88        8.69      6.66 o 
  -1   9   3       74.32       76.91      9.78 o 
   0   9   3       21.86       17.35      6.69 o 
   1   9   3      116.55      110.68     10.90 o 
   2   9   3       46.69       30.81     10.53 o 
   3   9   3        1.70       -1.54      8.49 o 
  -3  10   3      398.63      354.23     27.04 o 
  -2  10   3      557.38      548.28     29.26 o 
  -1  10   3     1030.38     1050.14     43.84 o 
   0  10   3      171.71      184.20     17.57 o 
   1  10   3        0.62       -3.23      6.67 o 
   2  10   3      319.18      317.76     23.88 o 
   3  10   3      775.37      720.63     49.86 o 
  -2  11   3       62.64       71.57     15.22 o 
  -1  11   3      126.83      102.37     30.92 o 
   0  11   3       75.48       93.31     14.80 o 
   1  11   3       32.23       18.17     10.27 o 
   2  11   3       22.28       19.37     10.85 o 
  -1  12   3      725.61      838.91     42.24 o 
   0  12   3       16.84       14.92     13.75 o 
   1  12   3       12.63       12.90     24.68 o 
  -5   0   4      154.45      175.54     16.86 o 
  -4   0   4      156.22      292.29     13.79 o 
  -3   0   4     3122.40     3349.92     71.56 o 
  -2   0   4     3543.29     3869.75     70.24 o 
  -1   0   4    24428.55    24700.81    310.11 o 
   0   0   4    19033.24    13631.26    172.28 o 
   1   0   4    15867.84    17031.47    157.87 o 
   2   0   4     1739.97     2055.38     30.41 o 
   3   0   4      631.81      711.45     22.36 o 
   4   0   4     1511.75     1441.88     54.34 o 
   5   0   4      656.04      628.83     39.76 o 
  -5   1   4        0.51        2.40      5.55 o 
  -4   1   4        2.34        2.50      4.17 o 
  -3   1   4      734.62      794.76     15.69 o 
  -2   1   4      663.67      513.62     22.24 o 
  -1   1   4     4842.41     5558.36     49.00 o 
   0   1   4     8254.49     7956.68    102.54 o 
   1   1   4    14347.77    16175.77    510.88 o 
   2   1   4        9.99       17.19      2.72 o 
   3   1   4      381.65      356.77      9.97 o 
   4   1   4        3.22        3.91      5.25 o 
   5   1   4       61.48       81.15     13.73 o 
  -5   2   4      230.54      224.08     15.33 o 
  -4   2   4       43.63       88.64      9.33 o 
  -3   2   4     2201.21     2199.53     41.75 o 
  -2   2   4     5778.39     6018.86     59.03 o 
  -1   2   4     2023.38     1670.44     20.28 o 
   0   2   4      110.56       22.42      5.99 o 
   1   2   4     3369.23     3445.43     74.32 o 
   2   2   4       13.75        9.08      2.66 o 
   3   2   4      942.13      906.66     20.50 o 
   4   2   4     1069.70     1002.49     24.71 o 
   5   2   4      458.95      499.69     39.50 o 
  -5   3   4        5.84        6.24      8.08 o 
  -4   3   4      262.68      274.45     19.88 o 
  -3   3   4     1963.39     2274.45     28.54 o 
  -2   3   4       12.18       16.82     10.52 o 
  -1   3   4      278.71      104.26      5.41 o 
   0   3   4      149.49       95.88      8.06 o 
   1   3   4      454.08      751.72     20.85 o 
   2   3   4       36.52       38.88      7.89 o 
   3   3   4       41.71       57.29     10.93 o 
   4   3   4      252.45      253.54     12.58 o 
   5   3   4       33.07       18.32      9.91 o 
  -5   4   4        1.88        8.48      9.94 o 
  -4   4   4        1.08        6.63      7.25 o 
  -3   4   4     1168.23     1238.04     26.09 o 
  -2   4   4     2876.85     2764.05     46.25 o 
  -1   4   4     4572.97     4041.25     39.17 o 
   0   4   4     4037.80     4128.20     56.76 o 
   1   4   4     1478.56     1351.76     21.66 o 
   2   4   4      488.74      504.85     25.09 o 
   3   4   4      177.44      151.17     10.39 o 
   4   4   4     2577.24     2704.69     83.83 o 
   5   4   4      286.87      292.76     23.74 o 
  -5   5   4       38.43       40.69     19.88 o 
  -4   5   4      358.43      390.84     23.40 o 
  -3   5   4      409.93      446.01     16.75 o 
  -2   5   4       74.92       88.66     11.20 o 
  -1   5   4       42.61       93.97      7.48 o 
   0   5   4      373.60      346.31      9.14 o 
   1   5   4     2950.74     3227.53     40.78 o 
   2   5   4       38.49       26.78      5.79 o 
   3   5   4      923.92     1047.60     24.89 o 
   4   5   4      611.64      671.81     29.58 o 
   5   5   4       48.24       51.60     13.67 o 
  -5   6   4       78.06      109.66     33.30 o 
  -4   6   4        0.08       -0.53      7.92 o 
  -3   6   4       25.74       30.13      7.39 o 
  -2   6   4     1306.48     1246.70     26.95 o 
  -1   6   4     3021.39     3021.91     42.39 o 
   0   6   4     4666.14     4826.06     56.18 o 
   1   6   4      590.34      680.11     15.15 o 
   2   6   4      347.80      332.08     14.09 o 
   3   6   4      233.29      253.24     18.73 o 
   4   6   4        5.02       -1.82      8.08 o 
  -4   7   4      399.50      395.92     26.87 o 
  -3   7   4      925.88      893.52     47.38 o 
  -2   7   4     1407.55     1524.04     49.59 o 
  -1   7   4       21.42       24.48     10.63 o 
   0   7   4      478.61      432.36     13.22 o 
   1   7   4     4152.83     4297.11     70.44 o 
   2   7   4     1662.91     1766.70     42.76 o 
   3   7   4      110.55      108.31     15.41 o 
   4   7   4      118.57      119.78     17.34 o 
  -4   8   4       48.83       33.80     13.35 o 
  -3   8   4       88.20       72.21     13.77 o 
  -2   8   4      660.20      721.57     25.37 o 
  -1   8   4      548.90      552.70     23.52 o 
   0   8   4     1404.20     1385.62     33.60 o 
   1   8   4      237.76      252.72     15.35 o 
   2   8   4       74.43       61.64     12.16 o 
   3   8   4      850.83      948.37     78.85 o 
   4   8   4       84.56       82.88     15.78 o 
  -3   9   4      452.20      432.99     28.11 o 
  -2   9   4       24.38       21.06      7.36 o 
  -1   9   4       10.70       14.81      7.95 o 
   0   9   4      652.27      631.24     18.10 o 
   1   9   4      855.40      913.33     30.01 o 
   2   9   4     1396.34     1305.74     41.63 o 
   3   9   4     1448.30     1336.80     47.71 o 
  -3  10   4       29.40       25.53     12.76 o 
  -2  10   4       43.92       69.79     14.58 o 
  -1  10   4      426.16      419.30     20.15 o 
   0  10   4       42.27       28.67      8.38 o 
   1  10   4        2.89       -3.85      7.07 o 
   2  10   4       89.30       89.03     18.55 o 
   3  10   4       51.07       43.10     13.58 o 
  -2  11   4       33.25       16.63     10.85 o 
  -1  11   4       41.24       26.73     11.53 o 
   0  11   4      106.05      137.09     16.82 o 
   1  11   4      256.40      290.50     43.07 o 
   2  11   4      530.61      494.36     30.65 o 
  -1  12   4        9.67        9.84      8.31 o 
   0  12   4       19.75        7.44     13.58 o 
  -5   1   5       19.59       13.28      5.64 o 
  -4   1   5      890.09      966.06     20.18 o 
  -3   1   5     3141.64     3187.06     45.33 o 
  -2   1   5     8612.57     9184.60     80.91 o 
  -1   1   5     2503.25     2722.44     25.20 o 
   0   1   5     1784.91      775.57     12.83 o 
   1   1   5     1972.02     2154.76     44.40 o 
   2   1   5     3007.10     2572.65     24.99 o 
   3   1   5     1292.88     1186.00     18.19 o 
   4   1   5     1241.26     1120.95     33.35 o 
   5   1   5      228.05      255.20     20.42 o 
  -5   2   5       24.98       32.73     10.77 o 
  -4   2   5        0.86       -1.44      3.66 o 
  -3   2   5     1008.85     1186.10     39.17 o 
  -2   2   5      394.23      368.01     11.47 o 
  -1   2   5      213.91      534.65     14.11 o 
   0   2   5       73.28      151.49      5.89 o 
   1   2   5    18358.41    20994.18    305.80 o 
   2   2   5      457.00      475.30      8.98 o 
   3   2   5      313.33      344.25     13.06 o 
   4   2   5       56.40       50.72      8.16 o 
   5   2   5      121.35      138.65     14.10 o 
  -5   3   5      416.96      426.44     83.82 o 
  -4   3   5      878.97      910.83     24.41 o 
  -3   3   5     6007.98     6005.70     84.50 o 
  -2   3   5      431.41      404.03     12.77 o 
  -1   3   5      217.06      347.52     11.76 o 
   0   3   5      658.03      816.61     12.39 o 
   1   3   5        6.52        9.22      2.49 o 
   2   3   5     2544.86     2387.07     39.53 o 
   3   3   5     2989.18     2825.75     40.19 o 
   4   3   5     1167.49     1163.55     24.54 o 
   5   3   5      131.73      136.87     27.83 o 
  -5   4   5       62.22       49.96     16.90 o 
  -4   4   5      163.73      120.18     14.29 o 
  -3   4   5      673.68      700.38     19.71 o 
  -2   4   5     2539.90     2548.47     44.15 o 
  -1   4   5     1942.86     2828.73     31.28 o 
   0   4   5     3538.23     3416.65     30.03 o 
   1   4   5    13196.17    14294.77    217.63 o 
   2   4   5       87.92       85.22      5.12 o 
   3   4   5        2.28        0.65      4.71 o 
   4   4   5        1.81        3.85      5.01 o 
   5   4   5      469.06      493.37     29.42 o 
  -5   5   5      111.02      114.31     17.50 o 
  -4   5   5      239.11      241.86     37.27 o 
  -3   5   5     1868.15     1871.03     34.60 o 
  -2   5   5     2150.87     2142.45     34.40 o 
  -1   5   5     1381.29     1195.65     20.56 o 
   0   5   5        2.89       -1.18      2.56 o 
   1   5   5     7225.10     7675.67     93.67 o 
   2   5   5     1604.90     1558.95     37.85 o 
   3   5   5      437.70      429.40     17.10 o 
   4   5   5      220.74      235.76     27.60 o 
   5   5   5       16.52       25.34     11.60 o 
  -5   6   5       10.77       13.94     10.94 o 
  -4   6   5      107.26      110.99     16.27 o 
  -3   6   5        0.05        8.71      5.49 o 
  -2   6   5     2703.67     2631.63     49.04 o 
  -1   6   5     1355.11     1299.51     27.35 o 
   0   6   5     2265.31     2324.12     29.70 o 
   1   6   5     1473.51     1433.75     22.60 o 
   2   6   5      957.72      958.80     23.42 o 
   3   6   5       24.72       14.08      7.96 o 
   4   6   5      222.80      255.25     21.09 o 
  -4   7   5      317.92      263.09     22.69 o 
  -3   7   5       92.06       98.45     15.07 o 
  -2   7   5     1085.28     1083.65     26.91 o 
  -1   7   5      464.23      495.21     17.71 o 
   0   7   5      455.26      518.06     14.62 o 
   1   7   5      189.05      185.95      9.69 o 
   2   7   5     1291.07     1247.11     44.66 o 
   3   7   5      656.73      581.67     27.47 o 
   4   7   5       78.49       99.44     18.22 o 
  -4   8   5       17.52       26.17     11.95 o 
  -3   8   5        0.41       -4.82      7.96 o 
  -2   8   5       17.19       13.66      6.24 o 
  -1   8   5      464.11      439.41     17.75 o 
   0   8   5     2245.11     2289.40     34.29 o 
   1   8   5     1332.69     1290.73     24.51 o 
   2   8   5       83.67       99.16     13.80 o 
   3   8   5       22.60       11.08     11.26 o 
   4   8   5        9.33        8.45      9.57 o 
  -3   9   5       38.21       60.71     16.90 o 
  -2   9   5      320.73      300.86     27.95 o 
  -1   9   5      810.71      845.25     32.08 o 
   0   9   5       18.00       16.88      5.71 o 
   1   9   5       15.48       15.53      6.68 o 
   2   9   5      325.36      352.64     33.46 o 
   3   9   5      616.35      641.58     47.05 o 
  -3  10   5        9.67        3.84     16.73 o 
  -2  10   5      115.83      133.80     14.28 o 
  -1  10   5     1865.55     1698.77     39.62 o 
   0  10   5      956.08      990.82     28.21 o 
   1  10   5      652.09      722.46     31.37 o 
   2  10   5      377.05      346.29     64.27 o 
   3  10   5       56.66       30.87     12.86 o 
  -2  11   5       17.69       21.24     10.89 o 
  -1  11   5      161.57      154.14     14.93 o 
   0  11   5      110.42       94.94     14.94 o 
   1  11   5      201.12      175.70     19.14 o 
   2  11   5      131.72      119.78     18.27 o 
   0  12   5      919.67      904.86     37.48 o 
  -5   0   6      130.61      135.18     22.20 o 
  -4   0   6      502.23      581.64     22.67 o 
  -3   0   6     2895.59     3237.48     51.89 o 
  -2   0   6     1747.25     1391.76     26.57 o 
  -1   0   6     6240.10     5869.56     89.12 o 
   0   0   6    10543.91    12801.65    164.00 o 
   1   0   6    17378.20    18149.43    198.79 o 
   2   0   6     8164.49     7218.99     89.95 o 
   3   0   6       81.49       81.43      7.91 o 
   4   0   6     1105.11     1239.12     50.36 o 
   5   0   6       31.64       46.72     17.23 o 
  -5   1   6       58.28       59.63      8.25 o 
  -4   1   6       89.86       85.02      7.40 o 
  -3   1   6      694.30      697.50     24.58 o 
  -2   1   6      857.08      914.68     17.66 o 
  -1   1   6     3229.49     3764.19     41.69 o 
   0   1   6     1196.17     1408.70     21.72 o 
   1   1   6    23721.63    23506.27    321.55 o 
   2   1   6       23.99       33.15      5.16 o 
   3   1   6        7.91        9.67      3.36 o 
   4   1   6        0.31       -2.18      6.55 o 
   5   1   6       29.61       -1.20      8.19 o 
  -5   2   6     1099.00     1108.57     37.31 o 
  -4   2   6      710.85      773.82     22.04 o 
  -3   2   6      898.75      859.54     21.95 o 
  -2   2   6     8219.22     9140.84     82.78 o 
  -1   2   6       99.22      134.76      8.18 o 
   0   2   6    15206.16    16881.99    127.72 o 
   1   2   6     9881.76     9983.60     83.28 o 
   2   2   6     4918.88     4555.22     48.52 o 
   3   2   6     1076.53     1113.00     23.25 o 
   4   2   6      197.65      192.67     12.37 o 
   5   2   6      100.02       89.78     15.07 o 
  -5   3   6       29.66       33.48     10.89 o 
  -4   3   6      122.30      174.21     12.05 o 
  -3   3   6      877.55      803.16     20.67 o 
  -2   3   6     1574.98     1642.29     32.60 o 
  -1   3   6     2098.10     3008.81     30.87 o 
   0   3   6      413.74      302.92      9.17 o 
   1   3   6       89.72      200.31      6.49 o 
   2   3   6        8.79        3.61      2.18 o 
   3   3   6       41.71       75.98      7.66 o 
   4   3   6       76.01       71.93     10.14 o 
   5   3   6      136.91      179.16     19.81 o 
  -5   4   6      109.59      107.41     27.33 o 
  -4   4   6     1300.62     1277.70     39.18 o 
  -3   4   6     1619.89     1690.61     31.65 o 
  -2   4   6       84.68       68.20      6.99 o 
  -1   4   6      312.64      338.93     10.01 o 
   0   4   6     3196.97     2774.52     36.68 o 
   1   4   6    10515.29    10545.64     93.48 o 
   2   4   6     4006.19     3807.30     46.93 o 
   3   4   6      404.05      421.11     15.86 o 
   4   4   6        0.93        2.66      5.11 o 
   5   4   6      137.84      161.72     19.71 o 
  -5   5   6        8.91       13.14     10.61 o 
  -4   5   6        5.62        0.90      7.64 o 
  -3   5   6     1257.70     1244.61     28.63 o 
  -2   5   6      593.20      546.35     25.51 o 
  -1   5   6     1068.16      842.20     21.09 o 
   0   5   6     1316.28     1265.44     19.49 o 
   1   5   6      316.86      356.66     12.80 o 
   2   5   6      818.27      808.65     28.09 o 
   3   5   6      114.78      117.54     10.06 o 
   4   5   6      451.67      435.20     20.04 o 
   5   5   6      107.53       96.63     17.40 o 
  -5   6   6      172.87      178.22     21.37 o 
  -4   6   6      465.83      424.20     26.42 o 
  -3   6   6     1032.32     1022.42     26.44 o 
  -2   6   6       11.15        8.46      7.38 o 
  -1   6   6      563.55      587.84     15.41 o 
   0   6   6       56.89      136.01      7.68 o 
   1   6   6     1470.60     1346.13     36.15 o 
   2   6   6     1311.21     1208.60     29.37 o 
   3   6   6      909.55      843.54     24.06 o 
   4   6   6       38.28       48.25      9.83 o 
  -4   7   6      198.99      180.89     20.11 o 
  -3   7   6      149.87      172.16     13.09 o 
  -2   7   6     1488.40     1477.09     31.67 o 
  -1   7   6     2175.89     2080.24     31.72 o 
   0   7   6      702.85      698.50     16.94 o 
   1   7   6      173.41      162.30      9.20 o 
   2   7   6        6.48       16.60      6.32 o 
   3   7   6       26.89       35.74     10.53 o 
   4   7   6      252.07      258.65     22.12 o 
  -4   8   6      242.94      228.13     22.97 o 
  -3   8   6        3.71        5.21      8.28 o 
  -2   8   6     1356.78     1249.76     48.02 o 
  -1   8   6      468.10      426.19     17.82 o 
   0   8   6     1362.44     1495.13     43.25 o 
   1   8   6       35.16       31.24      6.17 o 
   2   8   6       92.30       83.45     13.23 o 
   3   8   6       38.50       28.47     10.28 o 
   4   8   6        7.49        7.12     10.07 o 
  -3   9   6     1011.78     1099.32     41.65 o 
  -2   9   6     1095.31     1064.16     33.82 o 
  -1   9   6       24.99       33.84      7.92 o 
   0   9   6      182.01      197.42     15.92 o 
   1   9   6       72.03       80.86     10.28 o 
   2   9   6       90.40       89.96     14.40 o 
   3   9   6      470.79      486.61     33.63 o 
  -3  10   6       93.15      101.71     17.79 o 
  -2  10   6       23.07       28.99      8.50 o 
  -1  10   6       56.59       75.02     16.43 o 
   0  10   6       21.51       34.47      8.38 o 
   1  10   6       17.30       14.30      9.29 o 
   2  10   6      274.79      299.26     48.70 o 
   3  10   6       51.05       38.92     13.11 o 
  -2  11   6      658.67      758.89     35.97 o 
  -1  11   6     1641.25     1560.23     51.09 o 
   0  11   6      479.75      486.05     27.23 o 
   1  11   6       43.98       52.91     12.99 o 
   2  11   6      160.96      128.18     18.91 o 
   0  12   6       28.45       26.51     17.56 o 
  -5   1   7      269.53      271.78     15.95 o 
  -4   1   7       77.51      107.37      7.21 o 
  -3   1   7      446.60      405.46     14.02 o 
  -2   1   7     8213.18     7632.01    111.90 o 
  -1   1   7     9973.74     9489.13     68.32 o 
   0   1   7     2414.46     3565.18     33.43 o 
   1   1   7     6244.96     6873.48     60.17 o 
   2   1   7       77.78       54.20      3.60 o 
   3   1   7      114.69      102.00      8.35 o 
   4   1   7      448.48      603.54     25.51 o 
   5   1   7      689.74      762.09     31.97 o 
  -5   2   7      223.40      228.37     18.85 o 
  -4   2   7      218.74      214.00     14.14 o 
  -3   2   7     1425.51     1412.56     25.35 o 
  -2   2   7      132.00      198.23      9.34 o 
  -1   2   7        7.30       22.48      4.19 o 
   0   2   7     2211.19     2009.52     23.55 o 
   1   2   7     5706.67     5159.95     60.05 o 
   2   2   7      354.97      282.34     10.40 o 
   3   2   7       11.47        4.15      4.58 o 
   4   2   7      151.42      160.16     15.08 o 
   5   2   7       37.10       77.04     29.16 o 
  -5   3   7      237.09      265.86     22.36 o 
  -4   3   7       84.22       90.15      9.59 o 
  -3   3   7      292.73      317.70     13.59 o 
  -2   3   7     3864.77     3727.00     44.93 o 
  -1   3   7      572.01      473.78     11.07 o 
   0   3   7     9496.22     9460.85     68.14 o 
   1   3   7     6891.64     7184.27     52.11 o 
   2   3   7        0.70       -2.26      3.53 o 
   3   3   7      307.87      348.56     16.86 o 
   4   3   7      573.62      607.69     18.15 o 
   5   3   7      623.18      615.71     31.70 o 
  -5   4   7       96.72      156.86     18.26 o 
  -4   4   7       22.34       13.64      7.17 o 
  -3   4   7     1322.33     1242.99     27.19 o 
  -2   4   7     1159.18     1185.90     24.06 o 
  -1   4   7      170.98      319.63     10.28 o 
   0   4   7      112.27      130.44     10.57 o 
   1   4   7       57.38       17.33      6.77 o 
   2   4   7       55.33       61.61      6.92 o 
   3   4   7       89.34       60.74      6.80 o 
   4   4   7      718.68      790.80     25.90 o 
   5   4   7        0.88       -3.24      8.42 o 
  -5   5   7       89.15       98.66     25.35 o 
  -4   5   7       27.86       12.08      8.76 o 
  -3   5   7        1.99       -1.09      4.57 o 
  -2   5   7     1857.37     1788.99     31.63 o 
  -1   5   7     5399.44     5205.31     50.64 o 
   0   5   7     3989.81     3704.03     55.28 o 
   1   5   7       71.47       48.88      6.31 o 
   2   5   7       20.49       35.28      6.48 o 
   3   5   7       79.32       71.59     11.00 o 
   4   5   7       96.08       77.80     10.77 o 
   5   5   7      130.27      129.72     25.68 o 
  -5   6   7       43.62       50.82     14.16 o 
  -4   6   7      233.36      292.13     22.46 o 
  -3   6   7     2001.35     1974.47     37.87 o 
  -2   6   7       44.17       34.27      6.73 o 
  -1   6   7      232.06      202.27      9.91 o 
   0   6   7       94.44       97.10      7.99 o 
   1   6   7     3188.35     3236.51     44.56 o 
   2   6   7     1379.18     1224.05     42.36 o 
   3   6   7       28.18       44.66      8.29 o 
   4   6   7      269.91      257.51     17.71 o 
  -4   7   7       77.88      101.70     20.04 o 
  -3   7   7      223.93      240.32     17.39 o 
  -2   7   7      289.64      262.59     40.18 o 
  -1   7   7     1299.07     1367.59     25.53 o 
   0   7   7     1136.56     1094.14     21.16 o 
   1   7   7      648.12      604.40     15.83 o 
   2   7   7      220.05      207.62     20.75 o 
   3   7   7      121.82      108.26     14.94 o 
   4   7   7      592.99      496.49     32.37 o 
  -4   8   7      493.23      524.35     31.85 o 
  -3   8   7      669.71      693.91     51.52 o 
  -2   8   7     1123.03     1000.11     59.24 o 
  -1   8   7        3.08       -3.82      5.50 o 
   0   8   7      173.91      167.00     14.01 o 
   1   8   7      645.57      612.01     20.47 o 
   2   8   7     1224.95     1189.65     29.62 o 
   3   8   7     1329.46     1390.34     44.66 o 
   4   8   7      163.84      140.02     19.17 o 
  -3   9   7       82.64       69.65     25.51 o 
  -2   9   7      320.99      356.26     20.75 o 
  -1   9   7      619.07      633.44     22.43 o 
   0   9   7     1035.42     1132.88     24.66 o 
   1   9   7       98.94       81.77     10.27 o 
   2   9   7        7.73       24.35     11.26 o 
   3   9   7      132.45      149.93     18.73 o 
  -3  10   7       99.31      103.79     17.63 o 
  -2  10   7      248.23      264.84     27.75 o 
  -1  10   7      243.94      214.07     19.53 o 
   0  10   7        4.27       10.51      6.98 o 
   1  10   7      338.38      331.52     22.61 o 
   2  10   7      983.04     1019.11     45.06 o 
   3  10   7      585.06      544.33     65.77 o 
  -2  11   7        1.68        4.89     10.77 o 
  -1  11   7      175.80      191.52     16.18 o 
   0  11   7        0.73       11.44      8.73 o 
   1  11   7       97.19      113.31     24.52 o 
   2  11   7        7.22        8.31     10.38 o 
   0  12   7       62.00       63.28     22.20 o 
  -5   0   8        0.50       -3.31      9.61 o 
  -4   0   8      821.66      701.57     25.16 o 
  -3   0   8     1000.39      939.44     51.19 o 
  -2   0   8     8789.38     7925.28     88.18 o 
  -1   0   8    10803.58     9950.19    295.70 o 
   0   0   8     1629.11     2648.08     79.35 o 
   1   0   8     1129.81     1012.45     17.41 o 
   2   0   8     1935.99     2008.49     48.87 o 
   3   0   8      960.17      905.83     22.18 o 
   4   0   8      271.84      362.79     28.49 o 
   5   0   8      466.89      480.74     37.11 o 
  -5   1   8       53.38       33.32     10.04 o 
  -4   1   8        6.64        9.96      4.29 o 
  -3   1   8      491.50      492.31     24.58 o 
  -2   1   8      126.98      101.23      5.44 o 
  -1   1   8        0.86        3.50      2.35 o 
   0   1   8        0.71        5.04      3.50 o 
   1   1   8        1.13        1.95      1.78 o 
   2   1   8      106.25      126.04      4.94 o 
   3   1   8      391.14      380.77     13.92 o 
   4   1   8       34.69       32.33      9.94 o 
   5   1   8        0.51       -2.99      7.61 o 
  -5   2   8      128.85      149.07     16.61 o 
  -4   2   8      486.84      423.23     20.10 o 
  -3   2   8     3568.28     3287.97     36.06 o 
  -2   2   8    10387.40     9883.72    126.65 o 
  -1   2   8      109.78       63.68      4.58 o 
   0   2   8        5.11       22.44      7.01 o 
   1   2   8     4092.73     4611.91     82.94 o 
   2   2   8     2648.56     2601.09     34.15 o 
   3   2   8     2585.62     2563.03     37.74 o 
   4   2   8      857.00      999.50     39.59 o 
   5   2   8      585.75      641.02     30.59 o 
  -5   3   8      458.42      478.42     36.11 o 
  -4   3   8       95.42      102.77     10.16 o 
  -3   3   8        4.00       20.44      6.14 o 
  -2   3   8       64.50       44.43      5.79 o 
  -1   3   8       40.78       10.27      3.10 o 
   0   3   8      468.70      495.58      9.85 o 
   1   3   8     5671.88     5291.96     39.39 o 
   2   3   8     4872.66     5146.57     63.86 o 
   3   3   8      238.31      175.62     10.72 o 
   4   3   8        3.61        5.89      6.00 o 
   5   3   8       52.82       52.09     10.36 o 
  -5   4   8       63.46       64.22     13.58 o 
  -4   4   8      145.58      153.19     12.28 o 
  -3   4   8     1657.42     1587.38     31.18 o 
  -2   4   8      596.85      504.52     15.91 o 
  -1   4   8      575.11      555.96     13.15 o 
   0   4   8       37.47       21.57      3.53 o 
   1   4   8     1810.58     2041.56     30.22 o 
   2   4   8      829.36      776.93     21.76 o 
   3   4   8      708.25      651.33     17.49 o 
   4   4   8      851.90      818.36     21.70 o 
   5   4   8        1.45       -5.63      7.59 o 
  -5   5   8       63.88       66.00     25.35 o 
  -4   5   8       11.34        9.61      9.61 o 
  -3   5   8        1.67        6.30      5.50 o 
  -2   5   8      399.84      465.71     16.11 o 
  -1   5   8      160.25      162.48      8.44 o 
   0   5   8     1365.20     1350.37     24.17 o 
   1   5   8      601.65      481.12     15.11 o 
   2   5   8      586.47      516.83     18.35 o 
   3   5   8      247.87      197.01     11.10 o 
   4   5   8      321.67      304.75     21.38 o 
   5   5   8      326.66      276.43     25.18 o 
  -4   6   8      240.51      303.84     30.81 o 
  -3   6   8      621.56      625.77     26.77 o 
  -2   6   8     3549.73     3558.36     58.79 o 
  -1   6   8     4349.61     4551.33     84.74 o 
   0   6   8     1190.14     1116.39     23.45 o 
   1   6   8     1123.86     1147.50     24.96 o 
   2   6   8     1814.68     1947.04     35.25 o 
   3   6   8      471.67      506.36     19.50 o 
   4   6   8      287.33      295.57     19.30 o 
  -4   7   8      157.60      168.80     19.43 o 
  -3   7   8      326.40      333.42     17.20 o 
  -2   7   8        1.95        3.47      4.76 o 
  -1   7   8     2524.14     2416.29     46.43 o 
   0   7   8      908.84      972.31     29.55 o 
   1   7   8     3720.94     3951.04     44.62 o 
   2   7   8      596.30      558.85     19.87 o 
   3   7   8       24.49       37.46     10.89 o 
   4   7   8       48.38       44.53     10.58 o 
  -4   8   8        9.57       21.01     11.59 o 
  -3   8   8      415.79      406.17     19.65 o 
  -2   8   8       34.72       32.29     10.00 o 
  -1   8   8      181.37      195.45     23.38 o 
   0   8   8      344.74      350.95     15.02 o 
   1   8   8        2.19        2.57      8.14 o 
   2   8   8        3.59        6.10      5.83 o 
   3   8   8      568.89      666.72     54.00 o 
   4   8   8      309.31      306.07     41.53 o 
  -3   9   8       20.76       20.69     10.64 o 
  -2   9   8       16.73       16.37      7.56 o 
  -1   9   8       51.45       79.82     10.41 o 
   0   9   8      745.48      777.18     42.58 o 
   1   9   8     1324.00     1298.38     50.07 o 
   2   9   8      725.83      706.93     31.16 o 
   3   9   8      165.33      186.58     20.14 o 
  -3  10   8      113.15       78.60     16.32 o 
  -2  10   8       39.94       34.93      9.10 o 
  -1  10   8      501.80      410.11     20.24 o 
   0  10   8        0.56        1.53      5.78 o 
   1  10   8      162.47      158.56     22.20 o 
   2  10   8      182.32      168.51     19.66 o 
   3  10   8      116.84      102.19     18.72 o 
  -2  11   8       76.05       57.70     11.64 o 
  -1  11   8      784.10      795.53     33.85 o 
   0  11   8     1488.87     1572.89     47.05 o 
   1  11   8      515.75      359.48     36.44 o 
   2  11   8      297.54      332.78     26.70 o 
  -5   1   9      160.10      156.87     13.08 o 
  -4   1   9      358.57      279.59     12.04 o 
  -3   1   9     2404.62     2320.20     30.00 o 
  -2   1   9     4692.80     4484.02     40.65 o 
  -1   1   9      164.48      226.71      7.09 o 
   0   1   9      228.06      607.23      9.95 o 
   1   1   9    20703.71    19720.74    167.52 o 
   2   1   9     7873.10     7662.49     91.64 o 
   3   1   9      460.27      452.07     14.62 o 
   4   1   9       58.24       80.56     14.25 o 
   5   1   9       14.17       19.88     10.54 o 
  -5   2   9        1.21       -9.79      7.25 o 
  -4   2   9        9.33        5.26      5.02 o 
  -3   2   9       13.09        6.34      4.75 o 
  -2   2   9     1135.46     1044.01     20.83 o 
  -1   2   9     2094.51     2529.43     27.37 o 
   0   2   9      314.53      362.46      8.11 o 
   1   2   9     1441.05     1972.85     19.87 o 
   2   2   9     3548.07     3765.62     43.99 o 
   3   2   9       67.50       38.23      6.82 o 
   4   2   9       24.42       41.95     10.07 o 
   5   2   9       92.46      117.62     30.65 o 
  -5   3   9     1026.95      994.93     37.19 o 
  -4   3   9      970.22      925.00     36.54 o 
  -3   3   9     2380.20     2256.13     37.03 o 
  -2   3   9      171.42      119.05     10.18 o 
  -1   3   9      119.40      144.27      6.93 o 
   0   3   9     1339.53     1075.66     15.98 o 
   1   3   9     2903.83     2675.36     45.05 o 
   2   3   9     9649.99     9255.96     86.96 o 
   3   3   9     1038.85     1008.29     23.58 o 
   4   3   9      269.67      320.27     20.28 o 
   5   3   9        0.16       -5.73      6.62 o 
  -5   4   9        5.86       12.94      9.91 o 
  -4   4   9        3.79       -1.11      5.21 o 
  -3   4   9     1522.03     1612.01     71.49 o 
  -2   4   9     1177.66     1065.87     23.27 o 
  -1   4   9        4.83       14.96      3.91 o 
   0   4   9      855.60      924.61     25.04 o 
   1   4   9      186.77      130.42      5.80 o 
   2   4   9       15.52       24.93      4.81 o 
   3   4   9        5.27        5.03      4.45 o 
   4   4   9      160.11      174.79     12.19 o 
   5   4   9      374.57      354.65     54.83 o 
  -5   5   9       57.30       51.24     27.66 o 
  -4   5   9      716.24      797.24     25.22 o 
  -3   5   9     2318.89     2358.38     40.88 o 
  -2   5   9      278.06      320.86     13.79 o 
  -1   5   9        0.52       -3.00      2.96 o 
   0   5   9     1542.76     1643.97     27.32 o 
   1   5   9      991.44      889.18     20.78 o 
   2   5   9      755.38      750.76     18.36 o 
   3   5   9     1895.74     1882.39     31.45 o 
   4   5   9      174.26      151.21     11.49 o 
   5   5   9        6.52       12.07     11.32 o 
  -4   6   9       22.62        2.88      8.12 o 
  -3   6   9      316.28      301.91     15.59 o 
  -2   6   9     2359.20     2430.44     40.62 o 
  -1   6   9     1974.32     2023.98     30.30 o 
   0   6   9     1054.50     1038.36     19.36 o 
   1   6   9      225.49      230.88     12.29 o 
   2   6   9       73.37       55.15     11.28 o 
   3   6   9       95.17       78.70      8.63 o 
   4   6   9        9.55        6.21      7.12 o 
  -4   7   9      535.90      557.69     30.18 o 
  -3   7   9       14.73        6.11      5.70 o 
  -2   7   9      179.48      170.19     16.92 o 
  -1   7   9        0.86        2.89      4.35 o 
   0   7   9      481.74      481.26     18.38 o 
   1   7   9     1526.76     1580.17     31.61 o 
   2   7   9       29.41       41.99      8.38 o 
   3   7   9      187.20      144.88     18.55 o 
   4   7   9        1.90        2.33      7.11 o 
  -4   8   9       27.67       24.90     24.85 o 
  -3   8   9      163.56      173.73     14.35 o 
  -2   8   9      938.06      953.39     34.76 o 
  -1   8   9      894.19      901.21     23.62 o 
   0   8   9      619.77      666.80     31.60 o 
   1   8   9      345.36      384.88     17.46 o 
   2   8   9      175.56      154.09     12.73 o 
   3   8   9       59.64       82.59     14.29 o 
   4   8   9      112.60      103.48     13.97 o 
  -3   9   9      317.01      348.50     28.49 o 
  -2   9   9       16.25       12.02      7.36 o 
  -1   9   9      622.33      579.02     22.25 o 
   0   9   9     1171.08     1163.16     67.53 o 
   1   9   9       14.49       14.76      6.75 o 
   2   9   9       73.88       89.86     14.64 o 
   3   9   9       75.25       62.06     13.82 o 
  -3  10   9      176.10      179.69     21.99 o 
  -2  10   9      760.43      753.27     27.28 o 
  -1  10   9      810.11      892.86     28.96 o 
   0  10   9      321.42      335.41     25.12 o 
   1  10   9      627.02      562.19     52.35 o 
   2  10   9        0.10        2.77      9.38 o 
  -2  11   9        0.13        1.65      8.40 o 
  -1  11   9       18.39       23.07     10.28 o 
   0  11   9      237.45      270.34     42.41 o 
   1  11   9       22.85        7.29     13.58 o 
   2  11   9        4.43        5.95     13.92 o 
  -5   0  10      262.69      279.30     28.49 o 
  -4   0  10      274.00      231.71     15.68 o 
  -3   0  10        3.72        1.72      4.80 o 
  -2   0  10     8320.79     8982.33    104.70 o 
  -1   0  10     7646.81     7813.39    166.98 o 
   0   0  10      249.71       50.11      5.09 o 
   1   0  10     3176.96     2813.60     36.54 o 
   2   0  10      792.11      707.00     16.45 o 
   3   0  10      203.04      207.73     20.87 o 
   4   0  10        2.97      -11.43      7.62 o 
   5   0  10       97.82       93.43     21.20 o 
  -5   1  10       65.98       77.85     13.75 o 
  -4   1  10       69.93       78.67      9.03 o 
  -3   1  10      166.00      180.22     12.62 o 
  -2   1  10       29.19       53.02      4.56 o 
  -1   1  10       67.69      111.12      5.70 o 
   0   1  10       35.70       61.28     10.23 o 
   1   1  10       77.91      112.97      4.62 o 
   2   1  10      362.01      359.19     13.74 o 
   3   1  10      405.88      429.03     16.09 o 
   4   1  10       11.22       10.03      7.49 o 
   5   1  10        3.22       -0.04     11.43 o 
  -5   2  10      998.71      940.73     57.32 o 
  -4   2  10       57.20       52.21      8.13 o 
  -3   2  10      105.19       78.26      6.42 o 
  -2   2  10     1618.62     1783.04     28.43 o 
  -1   2  10    12128.67    12746.28    116.36 o 
   0   2  10      715.90      375.51      9.81 o 
   1   2  10     4714.72     4462.67     45.03 o 
   2   2  10     4819.41     4863.17     53.08 o 
   3   2  10        0.02        5.04      4.60 o 
   4   2  10      104.08       99.04     13.37 o 
   5   2  10      612.86      604.54     29.74 o 
  -5   3  10      161.38      113.27     15.88 o 
  -4   3  10       34.96       28.45      6.99 o 
  -3   3  10       12.97       27.24      6.37 o 
  -2   3  10     1217.65     1316.56     25.03 o 
  -1   3  10     1131.60     1435.63     25.97 o 
   0   3  10       11.42        8.95      2.33 o 
   1   3  10      125.51      219.89      6.86 o 
   2   3  10        2.51        3.34      4.32 o 
   3   3  10      123.04      159.55     14.49 o 
   4   3  10      151.54      152.10     15.80 o 
   5   3  10      191.40      165.65     15.64 o 
  -5   4  10      276.54      290.81     45.56 o 
  -4   4  10      525.54      524.09     20.21 o 
  -3   4  10      141.67      122.53     10.17 o 
  -2   4  10      519.35      498.18     13.88 o 
  -1   4  10     2935.73     2715.88     38.26 o 
   0   4  10     7503.42     7479.98     53.28 o 
   1   4  10     5826.02     5966.93     45.85 o 
   2   4  10       12.64        9.86      4.25 o 
   3   4  10       50.34       52.39      8.80 o 
   4   4  10      211.84      263.33     16.26 o 
   5   4  10      158.50      171.46     20.85 o 
  -5   5  10        3.61       -5.39      8.73 o 
  -4   5  10       44.01       46.63      9.03 o 
  -3   5  10      829.73      921.27     24.90 o 
  -2   5  10     2075.30     2007.56     34.86 o 
  -1   5  10      608.31      690.68     16.27 o 
   0   5  10       93.45      141.03      7.24 o 
   1   5  10      320.10      363.51     11.42 o 
   2   5  10     1232.35     1207.89     22.93 o 
   3   5  10       18.21       16.58      5.50 o 
   4   5  10       31.49       51.16      8.04 o 
  -4   6  10      215.21      270.18     31.97 o 
  -3   6  10       68.35       51.95      8.55 o 
  -2   6  10      258.34      266.89     13.91 o 
  -1   6  10     1956.19     1870.81     43.18 o 
   0   6  10     3082.20     3199.92     63.59 o 
   1   6  10     1088.02     1072.18     33.02 o 
   2   6  10        9.73        6.19      4.80 o 
   3   6  10        2.69        4.76      5.25 o 
   4   6  10      198.03      244.55     19.67 o 
  -4   7  10      374.61      469.37     28.95 o 
  -3   7  10      241.21      239.88     15.32 o 
  -2   7  10     3389.68     3436.18     52.49 o 
  -1   7  10      531.74      538.46     16.54 o 
   0   7  10       88.37      115.25      8.18 o 
   1   7  10       19.21       30.06      6.86 o 
   2   7  10     1465.81     1639.93     34.49 o 
   3   7  10      836.66      842.44     22.56 o 
   4   7  10      333.65      322.44     20.13 o 
  -4   8  10       74.20       99.88     17.57 o 
  -3   8  10        9.52       11.30      6.73 o 
  -2   8  10        6.87       -2.11      6.44 o 
  -1   8  10       93.09      101.53      9.48 o 
   0   8  10     2266.53     2274.83     39.77 o 
   1   8  10       83.32       93.48     11.88 o 
   2   8  10       15.74       19.33      8.30 o 
   3   8  10        3.02        1.87      6.46 o 
   4   8  10      305.93      265.39     19.53 o 
  -3   9  10      459.68      418.00     28.00 o 
  -2   9  10      189.91      169.54     14.15 o 
  -1   9  10       69.60      102.22     11.80 o 
   0   9  10       99.27      101.05     10.89 o 
   1   9  10      285.89      333.48     17.79 o 
   2   9  10      504.06      540.80     27.74 o 
   3   9  10      559.87      537.82     26.57 o 
  -3  10  10       96.88       86.36     17.06 o 
  -2  10  10       72.58       65.10     11.27 o 
  -1  10  10       16.35        8.61      8.73 o 
   0  10  10      452.29      449.04     45.22 o 
   1  10  10      231.24      209.42     28.82 o 
   2  10  10        0.18        1.49      8.90 o 
  -2  11  10      250.43      250.24     26.11 o 
  -1  11  10       72.63      117.94     19.38 o 
   0  11  10       34.67       33.92     12.09 o 
   1  11  10        2.12        6.96     14.25 o 
  -5   1  11       74.48       54.50     13.58 o 
  -4   1  11      162.29      187.72     12.24 o 
  -3   1  11     2428.69     2386.76     34.05 o 
  -2   1  11    14313.28    15272.88     97.50 o 
  -1   1  11     6988.08     6966.31     48.89 o 
   0   1  11       18.59      137.94      6.20 o 
   1   1  11     1387.24     1322.21     28.15 o 
   2   1  11     2893.80     2850.51     26.95 o 
   3   1  11     1048.56     1040.97     22.23 o 
   4   1  11      701.35      626.18     27.16 o 
   5   1  11      498.08      538.15     41.91 o 
  -5   2  11      120.26      108.14     12.17 o 
  -4   2  11     1012.21      974.72     25.94 o 
  -3   2  11      137.35      108.85      9.04 o 
  -2   2  11       29.89       30.34      4.53 o 
  -1   2  11      516.68      381.00     11.81 o 
   0   2  11      407.43      344.55      8.54 o 
   1   2  11     2462.72     2844.12     43.74 o 
   2   2  11      196.15      188.65     10.90 o 
   3   2  11      600.72      655.63     18.63 o 
   4   2  11       77.85       85.78     12.87 o 
   5   2  11        3.39       -5.86      8.58 o 
  -5   3  11       45.30       42.07     24.02 o 
  -4   3  11      178.46      176.30     13.17 o 
  -3   3  11      613.25      619.38     18.94 o 
  -2   3  11     1041.53      880.48     17.92 o 
  -1   3  11      830.19      684.06     14.46 o 
   0   3  11     3741.84     3650.66     30.11 o 
   1   3  11      307.22      419.29      9.33 o 
   2   3  11       85.85       87.44      8.35 o 
   3   3  11      521.54      528.39     17.48 o 
   4   3  11      354.32      358.67     21.60 o 
   5   3  11      246.83      241.95     17.95 o 
  -5   4  11      237.50      210.37     27.17 o 
  -4   4  11       24.78       16.56      6.52 o 
  -3   4  11      143.03      157.72      9.85 o 
  -2   4  11       40.92       43.58      5.88 o 
  -1   4  11      442.66      646.84     13.18 o 
   0   4  11       60.05       93.11      9.46 o 
   1   4  11     1109.05     1288.23     20.80 o 
   2   4  11     5095.23     5253.21     53.16 o 
   3   4  11      653.20      713.42     18.84 o 
   4   4  11      125.14      122.62     12.68 o 
   5   4  11      158.63      163.86     20.83 o 
  -5   5  11       18.25        8.81      9.47 o 
  -4   5  11        8.70        6.40      6.27 o 
  -3   5  11      732.41      696.39     21.79 o 
  -2   5  11     1816.00     1847.28     29.58 o 
  -1   5  11     1455.09     1285.30     22.65 o 
   0   5  11     1167.61     1189.20     23.32 o 
   1   5  11        5.85        1.21      3.33 o 
   2   5  11      233.23      224.33     10.89 o 
   3   5  11      664.76      667.64     18.77 o 
   4   5  11      216.59      248.69     13.91 o 
  -4   6  11        7.83       -1.03      7.85 o 
  -3   6  11       92.30       84.83     10.30 o 
  -2   6  11       23.40       26.91      6.42 o 
  -1   6  11      228.05      242.80     11.19 o 
   0   6  11     1058.43      998.68     22.81 o 
   1   6  11     1569.44     1531.24     25.37 o 
   2   6  11      383.93      391.57     14.19 o 
   3   6  11      204.84      198.70     12.03 o 
   4   6  11      216.00      205.65     16.38 o 
  -4   7  11       47.32       31.12     11.86 o 
  -3   7  11      449.48      453.52     19.64 o 
  -2   7  11      720.07      656.53     22.02 o 
  -1   7  11     2680.41     2765.41     38.93 o 
   0   7  11      431.40      421.42     16.15 o 
   1   7  11       80.56       73.70      9.08 o 
   2   7  11       80.16       67.09      7.97 o 
   3   7  11      482.38      527.79     18.40 o 
   4   7  11      621.63      736.74     27.93 o 
  -4   8  11      404.99      417.59     29.82 o 
  -3   8  11      203.31      168.75     17.05 o 
  -2   8  11       58.79       67.03     10.04 o 
  -1   8  11     1224.18     1202.04     28.55 o 
   0   8  11        7.64       15.09      6.62 o 
   1   8  11      511.21      519.62     19.81 o 
   2   8  11     1436.09     1519.31     50.42 o 
   3   8  11      387.44      397.90     20.85 o 
  -3   9  11       82.00       60.64     11.32 o 
  -2   9  11       37.49       38.65      9.10 o 
  -1   9  11      432.09      470.51     20.77 o 
   0   9  11      502.10      461.08     31.73 o 
   1   9  11       43.87       43.08     10.66 o 
   2   9  11      281.21      281.00     17.38 o 
   3   9  11      294.38      273.38     18.61 o 
  -2  10  11      217.84      184.99     15.91 o 
  -1  10  11      438.52      435.40     20.57 o 
   0  10  11     1325.37     1290.74     86.80 o 
   1  10  11     1500.74     1674.01     78.19 o 
   2  10  11      696.13      706.04     33.38 o 
  -1  11  11       20.72       15.57     10.07 o 
   0  11  11        0.17       15.53     10.14 o 
   1  11  11        8.68        7.62     13.92 o 
  -5   0  12      422.52      383.00     33.46 o 
  -4   0  12       52.16       21.54     10.93 o 
  -3   0  12      281.92      337.36     15.83 o 
  -2   0  12    11131.92    12081.47    242.69 o 
  -1   0  12     1573.70     1834.35     31.02 o 
   0   0  12       31.34       94.09      6.88 o 
   1   0  12      604.80      582.85     14.83 o 
   2   0  12     1123.08      913.54     19.71 o 
   3   0  12      860.64      792.84     38.10 o 
   4   0  12      588.79      510.89     34.79 o 
   5   0  12       57.49       50.36     17.89 o 
  -5   1  12        0.12        1.82      7.97 o 
  -4   1  12      288.13      265.04     14.34 o 
  -3   1  12       69.36       72.07      9.18 o 
  -2   1  12      161.71      198.03     13.25 o 
  -1   1  12      421.24      656.77     11.23 o 
   0   1  12       77.03       89.64      4.93 o 
   1   1  12       16.95       13.61      2.85 o 
   2   1  12      308.78      350.57      7.62 o 
   3   1  12       54.51       66.95     15.07 o 
   4   1  12       28.66       32.80      9.76 o 
   5   1  12       88.76       92.41     15.46 o 
  -5   2  12      507.89      471.49     26.67 o 
  -4   2  12     1054.21     1090.26     34.55 o 
  -3   2  12     2066.34     2001.90     34.49 o 
  -2   2  12     3070.85     3317.95     36.85 o 
  -1   2  12      165.49      193.22      7.85 o 
   0   2  12      759.71      684.75     12.25 o 
   1   2  12     2373.67     2358.80     24.77 o 
   2   2  12    17332.91    17293.19    143.82 o 
   3   2  12     1904.46     1962.35     68.65 o 
   4   2  12      112.43       95.61     13.43 o 
   5   2  12       63.88       61.88     13.87 o 
  -5   3  12       43.12       40.38      9.18 o 
  -4   3  12      131.01      161.15     17.56 o 
  -3   3  12       10.43        7.74      4.77 o 
  -2   3  12      219.97      205.19      9.60 o 
  -1   3  12     2845.70     2571.04     30.57 o 
   0   3  12       72.01       35.41      3.36 o 
   1   3  12      584.66      765.87     19.99 o 
   2   3  12      691.11      665.76     18.23 o 
   3   3  12      229.97      194.91     12.99 o 
   4   3  12        9.93        7.64      7.82 o 
   5   3  12       28.41       27.62     20.21 o 
  -5   4  12       89.01      118.89     17.10 o 
  -4   4  12      831.01      780.53     24.93 o 
  -3   4  12     1948.83     1923.32     55.28 o 
  -2   4  12     1674.24     1737.19     31.04 o 
  -1   4  12      161.16      152.62      9.58 o 
   0   4  12     2296.55     2388.05     41.05 o 
   1   4  12     2050.90     2108.11     28.00 o 
   2   4  12      904.41      807.63     18.13 o 
   3   4  12     1391.21     1313.22     25.79 o 
   4   4  12      125.25      123.40     12.57 o 
   5   4  12        8.77       -7.28     10.44 o 
  -5   5  12       47.18       30.61     12.52 o 
  -4   5  12       67.98       84.18     10.56 o 
  -3   5  12      119.45      107.21     10.52 o 
  -2   5  12      862.48      848.35     24.96 o 
  -1   5  12     1849.07     1628.42     26.06 o 
   0   5  12      139.26      115.12      8.26 o 
   1   5  12       29.00       33.16      8.03 o 
   2   5  12      404.89      360.12     13.12 o 
   3   5  12       53.32       38.86      9.26 o 
   4   5  12       57.75       38.34      9.18 o 
  -4   6  12      864.40      878.93     28.23 o 
  -3   6  12      773.36      746.95     30.41 o 
  -2   6  12      828.36      847.01     20.90 o 
  -1   6  12       95.46       63.14      7.06 o 
   0   6  12      370.29      343.00     16.55 o 
   1   6  12     1091.50     1068.34     21.23 o 
   2   6  12      524.56      478.85     15.64 o 
   3   6  12      549.09      553.64     18.24 o 
   4   6  12      378.96      447.46     21.93 o 
  -4   7  12       38.59       14.56     17.89 o 
  -3   7  12       50.63       35.38      8.06 o 
  -2   7  12     2112.28     2061.03     39.87 o 
  -1   7  12     4883.67     4875.86     55.35 o 
   0   7  12      809.63      832.51     22.71 o 
   1   7  12     1700.48     1763.11     29.29 o 
   2   7  12       54.58       48.01      7.60 o 
   3   7  12      209.63      177.99     13.03 o 
   4   7  12       16.70       15.87      8.32 o 
  -4   8  12      158.26      159.40     20.61 o 
  -3   8  12      411.19      383.18     19.99 o 
  -2   8  12      331.01      264.62     16.19 o 
  -1   8  12        7.26       10.87      7.75 o 
   0   8  12      108.00       83.12     11.49 o 
   1   8  12       55.78       75.09      8.39 o 
   2   8  12       14.90       12.59      6.12 o 
   3   8  12      184.09      164.41     14.85 o 
  -3   9  12        1.49        6.40      7.64 o 
  -2   9  12      123.08      147.28     18.78 o 
  -1   9  12      287.50      301.84     21.52 o 
   0   9  12      539.14      501.90     41.08 o 
   1   9  12      482.81      532.60     74.71 o 
   2   9  12      219.48      210.13     13.41 o 
   3   9  12       26.88       14.24      8.26 o 
  -2  10  12       76.58       71.70     13.46 o 
  -1  10  12        2.59       -2.97      5.71 o 
   0  10  12      981.42      951.34     46.38 o 
   1  10  12      348.53      417.98     25.40 o 
   2  10  12        9.63       25.18     15.57 o 
  -1  11  12      359.67      340.73     24.44 o 
   0  11  12      960.24      965.86     63.45 o 
   1  11  12      263.79      298.30     27.33 o 
  -5   1  13      763.14      736.86     31.04 o 
  -4   1  13     1462.94     1667.67     43.54 o 
  -3   1  13      125.21      111.71      9.46 o 
  -2   1  13      286.60      250.35      9.24 o 
  -1   1  13     4990.07     4826.81     42.89 o 
   0   1  13     5788.84     6379.82    122.92 o 
   1   1  13     6091.14     6034.46     48.77 o 
   2   1  13      259.67      231.13     10.16 o 
   3   1  13      138.56      154.19     14.16 o 
   4   1  13        0.83       -3.08      7.02 o 
   5   1  13       87.05       64.96     34.79 o 
  -5   2  13        1.59        5.26      8.26 o 
  -4   2  13       95.60       66.81     11.58 o 
  -3   2  13       13.36       25.51      6.12 o 
  -2   2  13      867.66      944.36     18.17 o 
  -1   2  13     1463.80     1280.09     16.32 o 
   0   2  13     1014.19     1276.84     23.00 o 
   1   2  13        8.72        8.71      2.80 o 
   2   2  13        9.46        9.39      7.78 o 
   3   2  13        7.85        8.82      5.23 o 
   4   2  13        5.98        4.66      7.55 o 
   5   2  13        9.96       14.42     11.93 o 
  -5   3  13      753.47      735.15     25.02 o 
  -4   3  13      193.51      215.93     17.80 o 
  -3   3  13      665.71      729.51     21.03 o 
  -2   3  13      260.13      230.03     10.02 o 
  -1   3  13     2713.19     2596.39     31.26 o 
   0   3  13     2450.70     2308.51     31.34 o 
   1   3  13     2009.88     2115.45     38.88 o 
   2   3  13     5434.55     5486.66     61.79 o 
   3   3  13      395.05      444.41     16.89 o 
   4   3  13        1.09        6.20      8.12 o 
   5   3  13      344.69      398.92     49.86 o 
  -5   4  13       10.09        3.44     10.77 o 
  -4   4  13      685.75      699.01     21.63 o 
  -3   4  13      264.52      247.11     22.09 o 
  -2   4  13      182.37      156.29      9.10 o 
  -1   4  13      999.73      843.37     17.47 o 
   0   4  13      399.89      337.27      9.84 o 
   1   4  13       41.30       32.97      6.46 o 
   2   4  13       54.64       53.02      7.51 o 
   3   4  13      150.17      113.79     10.63 o 
   4   4  13       46.52       53.55      9.90 o 
  -5   5  13      240.26      259.94     25.68 o 
  -4   5  13      588.84      611.35     22.97 o 
  -3   5  13       69.15       84.14      9.63 o 
  -2   5  13       52.87       52.15      6.74 o 
  -1   5  13      457.68      468.76     14.09 o 
   0   5  13     4647.14     4641.97     71.71 o 
   1   5  13     2377.37     2330.04     31.31 o 
   2   5  13      633.19      670.26     21.81 o 
   3   5  13       15.66       13.16      5.62 o 
   4   5  13      103.03       68.55     11.17 o 
  -4   6  13        9.51       19.21      7.90 o 
  -3   6  13      236.70      207.24     18.16 o 
  -2   6  13     3447.91     3428.54     45.17 o 
  -1   6  13     1003.79      998.64     21.49 o 
   0   6  13      103.68      108.65      9.01 o 
   1   6  13       89.74       93.37      7.66 o 
   2   6  13       65.86       77.17      8.06 o 
   3   6  13      685.52      567.85     18.79 o 
   4   6  13      130.10      161.36     14.63 o 
  -4   7  13       66.93       37.53     12.12 o 
  -3   7  13        4.93        2.81      5.75 o 
  -2   7  13      141.78      133.55     14.74 o 
  -1   7  13      465.59      428.80     15.36 o 
   0   7  13      827.71      848.80     29.99 o 
   1   7  13      992.23     1078.08     22.74 o 
   2   7  13       51.11       49.20      7.53 o 
   3   7  13        4.03        7.05      5.89 o 
   4   7  13      185.67      173.76     16.38 o 
  -4   8  13      138.51      114.60     22.86 o 
  -3   8  13      128.70      147.43     13.97 o 
  -2   8  13      120.86      125.27     12.22 o 
  -1   8  13     1015.94      987.49     33.85 o 
   0   8  13      586.56      606.62     33.97 o 
   1   8  13        7.99        5.33      8.45 o 
   2   8  13      739.34      844.42     22.69 o 
   3   8  13      269.27      300.48     18.67 o 
  -3   9  13      158.85      149.11     15.34 o 
  -2   9  13        4.18       -2.92      6.23 o 
  -1   9  13       62.24       53.02     12.34 o 
   0   9  13       15.82        4.16     10.27 o 
   1   9  13      212.66      185.72     35.62 o 
   2   9  13      214.55      195.37     13.06 o 
   3   9  13        3.22       20.41      9.17 o 
  -2  10  13      808.20      808.74     34.75 o 
  -1  10  13      124.28      123.43     16.68 o 
   0  10  13       99.98       80.63     14.24 o 
   1  10  13        3.57       17.01      9.81 o 
   2  10  13      206.08      200.45     29.49 o 
  -1  11  13        0.38        7.61      9.62 o 
   0  11  13      166.73      168.63     19.21 o 
   1  11  13       29.53       29.46     12.16 o 
  -5   0  14       48.30       25.51     13.92 o 
  -4   0  14      435.57      552.96     35.12 o 
  -3   0  14      993.14      911.82     67.59 o 
  -2   0  14     8072.91     7657.93    152.74 o 
  -1   0  14     7251.24     6475.93     76.37 o 
   0   0  14     4550.53     4934.48     60.57 o 
   1   0  14     3635.43     3672.67     48.39 o 
   2   0  14      449.29      472.42     34.95 o 
   3   0  14     1285.04     1254.02     50.36 o 
   4   0  14      501.62      556.28     37.44 o 
   5   0  14      437.93      567.21     43.73 o 
  -5   1  14       87.74       86.63     13.82 o 
  -4   1  14      159.48      167.46     18.55 o 
  -3   1  14       17.47       51.95      7.16 o 
  -2   1  14       33.45       39.20      6.01 o 
  -1   1  14      609.45      562.91     12.29 o 
   0   1  14      907.88      943.29     15.32 o 
   1   1  14       16.74       20.90      3.37 o 
   2   1  14      250.88      277.66     16.79 o 
   3   1  14       66.95       48.47     12.42 o 
   4   1  14        0.13       10.07      8.19 o 
   5   1  14       23.12       10.79      9.79 o 
  -5   2  14       79.92       71.06     13.46 o 
  -4   2  14      663.29      611.40     21.41 o 
  -3   2  14      292.77      287.46     13.54 o 
  -2   2  14     2771.27     2596.37     32.39 o 
  -1   2  14     6950.03     6406.87     59.11 o 
   0   2  14     1325.66     1326.67     25.24 o 
   1   2  14      133.92      130.59      5.96 o 
   2   2  14      149.14      109.67      8.38 o 
   3   2  14     1050.01     1065.49     33.12 o 
   4   2  14      348.00      395.46     37.94 o 
   5   2  14      342.91      391.59     45.56 o 
  -5   3  14      337.12      347.44     23.42 o 
  -4   3  14       71.05      108.39     14.03 o 
  -3   3  14        6.03        4.96      4.82 o 
  -2   3  14      221.83      211.97      9.87 o 
  -1   3  14     1014.29     1312.31     24.74 o 
   0   3  14     1248.29     1368.22     23.39 o 
   1   3  14      301.61      376.47     13.08 o 
   2   3  14     3669.32     3781.77     48.84 o 
   3   3  14     1113.84      981.40     57.15 o 
   4   3  14        4.86        4.05      7.85 o 
   5   3  14       10.37        8.70      9.71 o 
  -5   4  14      210.51      195.49     20.71 o 
  -4   4  14       46.40       38.01      8.28 o 
  -3   4  14      188.12      193.51     12.81 o 
  -2   4  14     1862.64     1815.07     28.97 o 
  -1   4  14      953.40      810.80     17.46 o 
   0   4  14     1686.59     1702.87     27.69 o 
   1   4  14      634.22      665.48     15.33 o 
   2   4  14       51.27       47.54      7.61 o 
   3   4  14        2.68        3.11      5.35 o 
   4   4  14      106.29      119.64     21.87 o 
  -4   5  14      151.94      180.78     14.28 o 
  -3   5  14      282.44      267.88     22.45 o 
  -2   5  14      559.54      539.07     16.38 o 
  -1   5  14      149.18      153.61     17.07 o 
   0   5  14      843.46      908.01     21.20 o 
   1   5  14       32.07       23.67      5.69 o 
   2   5  14     1120.00     1069.94     22.94 o 
   3   5  14      968.78      905.72     22.55 o 
   4   5  14       68.15       70.45     11.32 o 
  -4   6  14        0.94        8.93      6.93 o 
  -3   6  14      427.76      379.14     22.58 o 
  -2   6  14      721.26      704.59     19.49 o 
  -1   6  14     3454.61     3456.79     58.77 o 
   0   6  14      234.14      227.06     12.30 o 
   1   6  14      178.26      184.30      9.95 o 
   2   6  14       65.01      100.55      9.47 o 
   3   6  14      513.21      632.24     19.84 o 
   4   6  14      429.25      400.94     21.11 o 
  -4   7  14      359.60      435.29     27.00 o 
  -3   7  14       27.75       34.63      8.35 o 
  -2   7  14      574.52      570.47     18.46 o 
  -1   7  14      588.92      619.60     20.94 o 
   0   7  14      552.77      590.18     21.66 o 
   1   7  14      104.90      105.48      8.84 o 
   2   7  14      805.29      812.67     21.56 o 
   3   7  14      208.90      221.32     13.73 o 
   4   7  14      167.88      146.21     19.56 o 
  -3   8  14      105.39      103.25     12.57 o 
  -2   8  14       50.05       28.47     11.17 o 
  -1   8  14      523.63      479.80     36.61 o 
   0   8  14     1707.79     1748.27     97.90 o 
   1   8  14        0.61        3.29     15.07 o 
   2   8  14        0.38        4.40      5.58 o 
   3   8  14      180.22      179.43     15.49 o 
  -3   9  14      774.81      732.33     33.46 o 
  -2   9  14      134.67      149.10     14.14 o 
  -1   9  14       40.51       30.28      8.19 o 
   0   9  14      248.54      282.67     20.61 o 
   1   9  14      937.07      949.47     51.19 o 
   2   9  14      820.74      808.42     24.77 o 
   3   9  14      366.97      346.18     20.94 o 
  -2  10  14      285.17      283.33     18.91 o 
  -1  10  14        1.60        1.51      6.93 o 
   0  10  14       39.67       46.04     12.42 o 
   1  10  14       17.86       16.40     10.78 o 
   2  10  14       51.40       23.52     16.57 o 
  -1  11  14       10.24        4.50      7.73 o 
   0  11  14      510.48      555.64     29.60 o 
   1  11  14     1056.03      928.79     38.65 o 
  -5   1  15      159.61      208.78     19.51 o 
  -4   1  15      907.73      781.55     29.52 o 
  -3   1  15      771.92      698.45     30.78 o 
  -2   1  15     2285.99     2335.95     41.65 o 
  -1   1  15     2350.38     2271.10     56.01 o 
   0   1  15      431.47      700.69     13.47 o 
   1   1  15       36.40       24.46      3.52 o 
   2   1  15     1911.60     1675.71     27.43 o 
   3   1  15      891.07      840.48     29.49 o 
   4   1  15      828.41      956.73     35.38 o 
   5   1  15       61.72       86.06     15.51 o 
  -5   2  15      176.70      163.65     17.87 o 
  -4   2  15      256.41      318.04     16.50 o 
  -3   2  15      119.57      122.86     10.29 o 
  -2   2  15        5.28       10.78      3.96 o 
  -1   2  15     3653.13     4080.38     39.58 o 
   0   2  15        1.89        4.94      2.95 o 
   1   2  15       30.46       39.16      4.59 o 
   2   2  15        0.38       -1.98      4.14 o 
   3   2  15      206.02      154.15     14.99 o 
   4   2  15        2.22       -0.17      7.35 o 
   5   2  15        4.23       20.05     10.75 o 
  -5   3  15       10.88        4.89      9.00 o 
  -4   3  15      472.45      424.62     18.61 o 
  -3   3  15     1047.75      992.72     41.57 o 
  -2   3  15     1130.58     1014.40     25.63 o 
  -1   3  15     3846.97     3930.35     43.04 o 
   0   3  15      743.76      747.68     17.17 o 
   1   3  15     1581.59     1497.78     22.30 o 
   2   3  15     2695.79     2825.30     41.25 o 
   3   3  15     3540.49     3437.57     59.85 o 
   4   3  15       91.31       85.46     14.34 o 
  -5   4  15      108.78      127.22     17.53 o 
  -4   4  15       84.34       69.68     10.96 o 
  -3   4  15        0.98        3.16      5.12 o 
  -2   4  15       19.59       23.62      5.26 o 
  -1   4  15     1835.61     1793.22     38.77 o 
   0   4  15     1359.82     1508.94     19.00 o 
   1   4  15        4.82        0.38      3.45 o 
   2   4  15      416.89      423.07     16.22 o 
   3   4  15      132.85      184.43     28.45 o 
   4   4  15       45.64       47.81     12.78 o 
  -4   5  15      289.91      337.91     18.76 o 
  -3   5  15      919.82      902.91     25.97 o 
  -2   5  15     1997.40     1941.41     28.39 o 
  -1   5  15      909.94      833.44     35.89 o 
   0   5  15      419.18      432.20     23.93 o 
   1   5  15      718.94      692.30     17.69 o 
   2   5  15      516.82      593.77     17.09 o 
   3   5  15      624.11      693.39     19.93 o 
   4   5  15      296.55      275.74     18.28 o 
  -4   6  15      103.64      106.76     12.80 o 
  -3   6  15        0.02       -4.57      4.77 o 
  -2   6  15      456.18      542.46     17.49 o 
  -1   6  15     1750.78     1760.36     50.12 o 
   0   6  15     3528.40     3555.73     71.75 o 
   1   6  15      155.71      170.93      9.85 o 
   2   6  15      212.38      206.06     12.14 o 
   3   6  15        5.84        9.85      5.72 o 
   4   6  15       34.42       31.32     11.13 o 
  -4   7  15      252.90      264.79     18.52 o 
  -3   7  15     1070.36     1073.06     32.39 o 
  -2   7  15      738.16      674.12     20.37 o 
  -1   7  15      102.75       92.61     20.35 o 
   0   7  15      186.05      205.15     12.89 o 
   1   7  15      139.58      131.15     12.90 o 
   2   7  15      195.77      248.87     13.29 o 
   3   7  15      195.29      232.66     13.95 o 
  -3   8  15       10.79        9.03      7.15 o 
  -2   8  15      164.64      143.00     11.76 o 
  -1   8  15     1364.34     1414.63     42.01 o 
   0   8  15      527.46      521.43     25.14 o 
   1   8  15     1328.95     1345.10     40.76 o 
   2   8  15      341.43      343.57     26.08 o 
   3   8  15       41.62       37.31     12.57 o 
  -3   9  15       94.39      107.59     15.36 o 
  -2   9  15      246.11      264.82     38.32 o 
  -1   9  15        0.35        4.17      6.58 o 
   0   9  15       54.70       57.82     14.25 o 
   1   9  15      738.47      724.44     38.27 o 
   2   9  15      194.34      242.58     20.97 o 
  -2  10  15      194.85      191.48     16.69 o 
  -1  10  15      274.67      298.19     18.68 o 
   0  10  15      272.59      300.45     23.85 o 
   1  10  15      827.18      847.16     51.85 o 
   2  10  15      126.63      146.07     20.38 o 
   0  11  15       31.80       31.47     12.07 o 
  -5   0  16      647.15      683.83     43.40 o 
  -4   0  16     1945.34     1919.64     67.59 o 
  -3   0  16     4632.10     4591.35    103.37 o 
  -2   0  16        8.11        4.15      4.56 o 
  -1   0  16     2355.13     2704.87     43.68 o 
   0   0  16     4624.39     3958.65     53.99 o 
   1   0  16     1015.40      886.26     21.23 o 
   2   0  16     1402.23     1254.69     46.38 o 
   3   0  16     1246.49     1223.54     51.69 o 
   4   0  16       98.38      130.54     23.19 o 
   5   0  16       15.79       12.59     15.90 o 
  -5   1  16       14.61        7.46     11.60 o 
  -4   1  16      504.17      539.93     25.05 o 
  -3   1  16        9.33        6.24      5.06 o 
  -2   1  16      120.20      169.61     10.42 o 
  -1   1  16      756.45      858.34     19.06 o 
   0   1  16       77.22      108.99      6.84 o 
   1   1  16      202.63      223.09      8.46 o 
   2   1  16      215.89      242.45     11.01 o 
   3   1  16      229.79      186.30     16.05 o 
   4   1  16        1.23        7.90      8.29 o 
   5   1  16        4.51       -0.08      9.34 o 
  -5   2  16      602.89      625.42    118.44 o 
  -4   2  16      822.93      821.12     31.26 o 
  -3   2  16      181.81      151.34     13.06 o 
  -2   2  16       37.20       34.46      5.33 o 
  -1   2  16      913.97      935.16     20.47 o 
   0   2  16     1364.39     1224.54     29.79 o 
   1   2  16     4037.45     4051.59     38.64 o 
   2   2  16     3050.44     3172.56     43.02 o 
   3   2  16      344.39      355.74     22.86 o 
   4   2  16       48.63       73.10     13.45 o 
  -5   3  16        3.78        7.60      9.15 o 
  -4   3  16       49.23       37.78      8.08 o 
  -3   3  16        9.80       -2.04      4.62 o 
  -2   3  16       50.96       36.98      5.85 o 
  -1   3  16     1485.02     1692.96     35.00 o 
   0   3  16      149.65      144.89      8.66 o 
   1   3  16      545.28      539.78     12.11 o 
   2   3  16        5.54        2.03      5.01 o 
   3   3  16      684.98      694.66     28.22 o 
   4   3  16        7.46        6.74      8.12 o 
  -5   4  16      368.20      358.65     25.53 o 
  -4   4  16      905.74      912.29     27.80 o 
  -3   4  16      174.10      181.71     12.73 o 
  -2   4  16       67.85       60.75      6.99 o 
  -1   4  16     1244.71     1317.04     31.69 o 
   0   4  16     2261.24     2191.98     33.42 o 
   1   4  16     1738.65     1624.82     56.32 o 
   2   4  16     1021.39      998.59     25.07 o 
   3   4  16      394.91      383.60     17.08 o 
   4   4  16        1.50        1.03      7.92 o 
  -4   5  16      177.73      158.77     14.39 o 
  -3   5  16       14.46       25.95      6.11 o 
  -2   5  16     1493.22     1536.05     28.33 o 
  -1   5  16     2612.02     2668.83     86.58 o 
   0   5  16      122.26      110.43      9.94 o 
   1   5  16       21.44       25.01      5.36 o 
   2   5  16       30.70       42.83      6.73 o 
   3   5  16      297.87      323.56     28.18 o 
   4   5  16       47.14       67.31     11.47 o 
  -4   6  16      238.62      280.47     18.22 o 
  -3   6  16      151.58      176.89     13.86 o 
  -2   6  16      208.24      185.35     11.47 o 
  -1   6  16      207.61      202.62     13.00 o 
   0   6  16     1991.84     2044.95     57.61 o 
   1   6  16      666.15      651.20     18.94 o 
   2   6  16      486.94      494.45     29.36 o 
   3   6  16        5.57        0.23      5.15 o 
   4   6  16       56.26       48.16     10.84 o 
  -4   7  16       80.97       74.71     12.10 o 
  -3   7  16      218.73      233.18     16.29 o 
  -2   7  16      653.03      728.85     21.32 o 
  -1   7  16      793.84      743.87     51.87 o 
   0   7  16        5.29        4.51      7.38 o 
   1   7  16       83.72       70.68      9.29 o 
   2   7  16      188.15      211.77     12.52 o 
   3   7  16       68.92       60.56      9.00 o 
  -3   8  16      217.41      237.79     17.36 o 
  -2   8  16       42.20       53.75      8.44 o 
  -1   8  16      566.13      536.61     26.74 o 
   0   8  16      134.14      139.39     15.75 o 
   1   8  16     1088.02     1131.94     50.86 o 
   2   8  16      293.54      396.02     19.26 o 
   3   8  16       89.84      107.93     11.39 o 
  -3   9  16      339.18      334.65     21.08 o 
  -2   9  16      276.33      321.36     29.76 o 
  -1   9  16      278.79      321.23     18.20 o 
   0   9  16      841.73      849.85     60.96 o 
   1   9  16      304.59      334.46     23.30 o 
   2   9  16        1.98       -0.21      8.87 o 
  -2  10  16       16.07        8.91      8.26 o 
  -1  10  16       77.23       78.01     12.01 o 
   0  10  16       84.47       92.23     15.80 o 
   1  10  16      194.98      175.93     35.28 o 
  -5   1  17      214.32      261.98     30.15 o 
  -4   1  17       31.23       23.91     12.59 o 
  -3   1  17      765.44      794.00     27.88 o 
  -2   1  17      704.04      698.79     15.72 o 
  -1   1  17     7098.81     6996.38     70.31 o 
   0   1  17     4092.97     3585.76     36.66 o 
   1   1  17       72.40       54.84      4.76 o 
   2   1  17        2.78        3.52      4.42 o 
   3   1  17       63.16       93.19     12.52 o 
   4   1  17      557.84      518.49     40.09 o 
  -5   2  17       48.25       26.02     11.08 o 
  -4   2  17      369.79      347.97     52.84 o 
  -3   2  17        1.12        7.82      5.33 o 
  -2   2  17      106.04      140.93      8.49 o 
  -1   2  17       44.04       41.78      6.13 o 
   0   2  17      673.95      736.92     14.77 o 
   1   2  17      162.75      147.13      6.95 o 
   2   2  17      566.39      526.84     24.84 o 
   3   2  17       85.93      135.96     14.64 o 
   4   2  17       11.79       14.00      9.53 o 
  -5   3  17      562.40      623.27     31.15 o 
  -4   3  17       21.94       16.51      6.81 o 
  -3   3  17       42.54       32.75      8.66 o 
  -2   3  17     1938.90     1998.66     30.34 o 
  -1   3  17     2537.73     2387.52     36.65 o 
   0   3  17     3060.97     2926.94     38.80 o 
   1   3  17     1074.65     1038.93     17.37 o 
   2   3  17      554.12      502.24     20.69 o 
   3   3  17       75.52       99.74     13.69 o 
   4   3  17      206.55      170.17     28.82 o 
  -4   4  17      524.70      480.09     20.59 o 
  -3   4  17       84.43       68.47      9.37 o 
  -2   4  17      253.17      276.78     12.38 o 
  -1   4  17     1316.16     1423.81     28.46 o 
   0   4  17       36.35       42.89      6.54 o 
   1   4  17       12.06       12.30      5.48 o 
   2   4  17       55.85       68.52      8.69 o 
   3   4  17     1669.45     1665.77     54.83 o 
   4   4  17      305.88      314.48     23.47 o 
  -4   5  17      193.14      218.00     16.13 o 
  -3   5  17        5.64        8.08      6.11 o 
  -2   5  17      401.28      397.16     20.44 o 
  -1   5  17     2764.66     2721.30     43.71 o 
   0   5  17     2158.20     2298.53     36.60 o 
   1   5  17      332.26      327.05     20.80 o 
   2   5  17       71.86       96.85      8.73 o 
   3   5  17       84.46       70.53      8.68 o 
   4   5  17       82.68       92.16     17.09 o 
  -4   6  17      309.64      303.15     18.90 o 
  -3   6  17      718.96      720.56     24.82 o 
  -2   6  17      570.98      558.67     18.03 o 
  -1   6  17       93.64      103.29     10.91 o 
   0   6  17      103.31      115.55     10.04 o 
   1   6  17        2.60        2.18      5.97 o 
   2   6  17      615.97      610.88     18.54 o 
   3   6  17      817.27      772.15     25.97 o 
   4   6  17      141.28      130.85     14.98 o 
  -4   7  17        1.41        9.40      7.76 o 
  -3   7  17      104.06       79.87     11.87 o 
  -2   7  17       38.20       50.92      8.02 o 
  -1   7  17      373.54      357.22     16.98 o 
   0   7  17      579.87      539.91     34.62 o 
   1   7  17     1081.06     1062.36     35.10 o 
   2   7  17       22.91       15.25      6.18 o 
   3   7  17      253.05      264.55     14.96 o 
  -3   8  17      309.95      306.90     19.13 o 
  -2   8  17      393.25      390.45     19.27 o 
  -1   8  17      475.92      430.76     19.34 o 
   0   8  17      379.03      353.18     22.96 o 
   1   8  17      398.13      490.58     25.65 o 
   2   8  17      473.51      487.01     32.26 o 
   3   8  17      187.01      197.89     13.99 o 
  -3   9  17        1.76        8.30     10.47 o 
  -2   9  17      614.85      610.73     21.95 o 
  -1   9  17       34.55       30.17     13.67 o 
   0   9  17        6.64       12.57     17.56 o 
   1   9  17       98.07      115.75     19.22 o 
   2   9  17       15.73       26.38     11.30 o 
  -2  10  17      173.68      140.99     18.47 o 
  -1  10  17        1.79       -3.02      8.87 o 
   0  10  17        9.33        9.92      9.53 o 
   1  10  17      311.01      364.67     26.11 o 
  -5   0  18       14.41        3.64     11.93 o 
  -4   0  18      329.74      423.42     32.47 o 
  -3   0  18     3164.34     3059.36     83.16 o 
  -2   0  18      646.03      554.95     30.48 o 
  -1   0  18     4754.67     5004.00     68.06 o 
   0   0  18     5576.06     5576.20     71.42 o 
   1   0  18       98.05       98.20      8.64 o 
   2   0  18     1547.84     1653.26     55.33 o 
   3   0  18      471.34      485.04     33.46 o 
   4   0  18      552.98      480.07     37.77 o 
  -5   1  18       33.07       35.68     11.82 o 
  -4   1  18       60.44       63.81     12.18 o 
  -3   1  18      517.26      459.45     26.01 o 
  -2   1  18      109.84      120.42      6.61 o 
  -1   1  18      179.02      178.50     14.59 o 
   0   1  18     1060.79     1132.70     18.71 o 
   1   1  18       69.24      121.68      6.66 o 
   2   1  18      254.01      235.06     11.56 o 
   3   1  18       16.66       18.23      8.66 o 
   4   1  18       40.79       36.50     11.36 o 
  -5   2  18       28.71       10.12      9.47 o 
  -4   2  18      257.52      285.70     20.49 o 
  -3   2  18      110.34      131.01     18.24 o 
  -2   2  18     2281.01     2392.60     33.57 o 
  -1   2  18     3628.49     3528.38     45.79 o 
   0   2  18        9.14       19.13      4.10 o 
   1   2  18       56.15       47.21      4.95 o 
   2   2  18      350.76      378.77     14.77 o 
   3   2  18     2086.06     2039.40     49.43 o 
   4   2  18      427.44      410.75     25.89 o 
  -5   3  18       86.84       68.58     29.16 o 
  -4   3  18       31.93       16.94      8.73 o 
  -3   3  18        7.39       11.02      6.93 o 
  -2   3  18        0.04        1.89      3.98 o 
  -1   3  18      824.83      778.75     20.26 o 
   0   3  18     1010.02      892.35     25.35 o 
   1   3  18      326.56      342.52     14.02 o 
   2   3  18      353.10      328.26     14.62 o 
   3   3  18      339.42      242.96     23.52 o 
   4   3  18       11.06       -0.26      8.35 o 
  -4   4  18      286.48      255.38     16.57 o 
  -3   4  18      818.03      837.46     25.05 o 
  -2   4  18      922.51      906.96     20.91 o 
  -1   4  18      728.02      724.69     20.44 o 
   0   4  18     1538.13     1601.79     28.96 o 
   1   4  18        1.15        3.46      5.11 o 
   2   4  18       94.65       92.99      9.71 o 
   3   4  18      537.84      485.06     25.05 o 
   4   4  18      431.04      440.83     27.12 o 
  -4   5  18      367.48      327.73     19.05 o 
  -3   5  18       20.56       18.42      6.92 o 
  -2   5  18      131.81      127.74      9.80 o 
  -1   5  18      195.34      172.15     11.70 o 
   0   5  18      181.90      182.19     11.35 o 
   1   5  18      692.33      703.94     17.68 o 
   2   5  18      104.08      101.01     10.51 o 
   3   5  18      176.29      216.45     12.81 o 
   4   5  18        1.51        0.63      6.91 o 
  -4   6  18      310.66      242.63     17.86 o 
  -3   6  18      809.98      811.57     26.39 o 
  -2   6  18      934.00      943.07     23.41 o 
  -1   6  18      244.10      278.58     14.69 o 
   0   6  18      260.06      297.22     19.38 o 
   1   6  18        9.62       14.26      6.40 o 
   2   6  18      720.08      708.25     21.76 o 
   3   6  18      234.44      273.69     14.81 o 
  -3   7  18       17.99        9.23      7.10 o 
  -2   7  18        0.82        3.97      5.51 o 
  -1   7  18     1323.26     1365.05     32.11 o 
   0   7  18     1056.17     1010.59     34.82 o 
   1   7  18      445.13      512.82     25.18 o 
   2   7  18      397.07      424.46     16.75 o 
   3   7  18       32.03       47.71      8.63 o 
  -3   8  18      287.73      269.25     18.66 o 
  -2   8  18      906.19      923.65     25.54 o 
  -1   8  18      403.74      468.54     21.15 o 
   0   8  18       19.26        6.85      8.42 o 
   1   8  18       55.69       78.00     38.10 o 
   2   8  18       94.55       85.27     13.25 o 
   3   8  18      184.27      166.88     15.61 o 
  -2   9  18       32.93       37.64      9.65 o 
  -1   9  18       30.24       10.34      7.38 o 
   0   9  18     1094.95     1107.72     89.79 o 
   1   9  18     1075.89     1062.06     70.24 o 
   2   9  18      567.47      552.64     29.64 o 
  -1  10  18       31.13       40.36     12.28 o 
   0  10  18       11.90       14.40     10.64 o 
   1  10  18      198.40      243.08     26.67 o 
  -5   1  19      262.88      252.42     36.94 o 
  -4   1  19     1809.31     1976.81     98.07 o 
  -3   1  19     1841.97     1883.09     45.31 o 
  -2   1  19     1003.46     1036.64     24.18 o 
  -1   1  19        0.06        1.42      3.94 o 
   0   1  19     3573.63     3821.85     39.76 o 
   1   1  19     1135.54     1113.32     18.57 o 
   2   1  19      644.36      718.60     43.24 o 
   3   1  19     1789.99     1842.86     47.43 o 
   4   1  19      368.46      321.25     23.54 o 
  -5   2  19       25.95       24.94     10.53 o 
  -4   2  19       33.19       26.49      9.53 o 
  -3   2  19       41.55       32.65      9.13 o 
  -2   2  19       46.91       43.61      5.97 o 
  -1   2  19      419.98      398.28     14.66 o 
   0   2  19       62.47       44.54      5.31 o 
   1   2  19       70.35       83.72      7.27 o 
   2   2  19      167.10      145.76     10.27 o 
   3   2  19      287.03      327.01     30.32 o 
   4   2  19        6.13        2.49      8.78 o 
  -4   3  19     1139.17     1117.52     54.34 o 
  -3   3  19       37.02       55.32      8.73 o 
  -2   3  19      249.95      247.21     15.69 o 
  -1   3  19      251.68      284.28     17.57 o 
   0   3  19     1753.08     1748.64     30.54 o 
   1   3  19     2925.97     2885.36     42.31 o 
   2   3  19     1319.34     1355.45     28.55 o 
   3   3  19      448.09      410.49     23.42 o 
   4   3  19        3.15        9.52      9.36 o 
  -4   4  19        0.03       -2.15      5.58 o 
  -3   4  19        2.69        1.13      5.89 o 
  -2   4  19      423.00      390.88     14.45 o 
  -1   4  19     1035.58     1059.86     30.14 o 
   0   4  19      231.08      239.59     11.93 o 
   1   4  19      509.73      437.53     16.39 o 
   2   4  19        0.09        2.33      5.39 o 
   3   4  19      567.38      533.83     30.32 o 
   4   4  19       51.74       36.01     12.36 o 
  -4   5  19      212.62      188.64     13.44 o 
  -3   5  19     1274.40     1220.97     31.69 o 
  -2   5  19      320.45      375.90     15.77 o 
  -1   5  19      376.07      370.33     15.91 o 
   0   5  19     1013.28     1042.90     57.18 o 
   1   5  19      408.36      412.37     17.36 o 
   2   5  19      851.92      863.73     21.46 o 
   3   5  19       99.38      111.34     12.12 o 
   4   5  19        1.65       11.64      7.95 o 
  -4   6  19       63.32       79.98     11.82 o 
  -3   6  19      266.65      259.32     16.67 o 
  -2   6  19       60.82       63.40      8.18 o 
  -1   6  19     1261.95     1289.97     62.98 o 
   0   6  19     1107.13     1020.36     36.11 o 
   1   6  19      202.77      206.56     13.03 o 
   2   6  19        3.41        3.20      5.18 o 
   3   6  19       39.00       31.12      7.53 o 
  -3   7  19      252.97      263.65     22.59 o 
  -2   7  19       94.77       97.28     10.11 o 
  -1   7  19       27.89       23.83      7.14 o 
   0   7  19       74.02       43.29     11.42 o 
   1   7  19      577.95      604.19     28.99 o 
   2   7  19     1131.28      995.06     28.69 o 
   3   7  19       66.56       50.47      8.85 o 
  -3   8  19      218.06      215.77     17.40 o 
  -2   8  19      328.42      386.51     20.29 o 
  -1   8  19      338.63      368.31     18.84 o 
   0   8  19      316.44      344.96     40.25 o 
   1   8  19      222.26      240.00     19.85 o 
   2   8  19      174.44      152.27     17.37 o 
  -2   9  19       33.12       37.07      9.74 o 
  -1   9  19       44.68       34.81     11.89 o 
   0   9  19       60.42       49.67     12.34 o 
   1   9  19      411.79      481.06     27.77 o 
   2   9  19      173.37      177.34     45.39 o 
  -1  10  19      641.63      726.94     34.85 o 
   0  10  19      784.10      870.56     50.69 o 
   1  10  19      302.03      380.76     27.51 o 
  -5   0  20      225.75      141.47     25.18 o 
  -4   0  20      248.38      272.67     28.82 o 
  -3   0  20        0.92        7.62     10.27 o 
  -2   0  20      994.38     1063.19     44.06 o 
  -1   0  20     2463.91     2345.87     43.57 o 
   0   0  20     9119.09     8756.30    204.59 o 
   1   0  20       18.43       28.39      6.47 o 
   2   0  20      249.46      264.72     24.85 o 
   3   0  20       69.06       98.07     19.55 o 
   4   0  20      140.73      131.20     24.52 o 
  -5   1  20        3.38       -0.81     12.09 o 
  -4   1  20        2.00       13.05      7.87 o 
  -3   1  20     1856.19     1931.00     46.60 o 
  -2   1  20        4.61        3.41      4.62 o 
  -1   1  20      506.22      566.56     14.43 o 
   0   1  20      409.28      503.20     13.13 o 
   1   1  20        0.74        0.59      3.15 o 
   2   1  20       15.72        8.25      7.24 o 
   3   1  20       21.71       21.05      9.23 o 
   4   1  20       16.41       15.23     10.00 o 
  -4   2  20      453.31      509.75     26.46 o 
  -3   2  20      114.43      114.03     13.90 o 
  -2   2  20      281.92      247.25     14.70 o 
  -1   2  20      617.89      605.74     20.36 o 
   0   2  20     3078.77     3136.22     46.15 o 
   1   2  20     2083.71     2045.74     43.45 o 
   2   2  20      140.33      165.11     11.06 o 
   3   2  20       59.50       67.40     12.30 o 
   4   2  20      185.66      189.64     19.55 o 
  -4   3  20      152.75      157.29     17.22 o 
  -3   3  20        4.29        0.28      5.14 o 
  -2   3  20       90.02      108.85     16.05 o 
  -1   3  20        9.38       10.08      5.26 o 
   0   3  20       12.05        9.66      5.30 o 
   1   3  20      204.95      195.01     11.59 o 
   2   3  20       11.81       14.63      6.37 o 
   3   3  20       48.91       25.06      9.57 o 
   4   3  20        2.80        2.42      9.13 o 
  -4   4  20      269.13      270.01     21.67 o 
  -3   4  20       35.81       31.04      8.64 o 
  -2   4  20      116.91      105.16      9.01 o 
  -1   4  20     3302.09     3329.18     57.66 o 
   0   4  20     3108.30     3105.63     43.83 o 
   1   4  20     3448.39     3642.61     50.70 o 
   2   4  20      282.26      265.90     14.51 o 
   3   4  20       74.01       79.07     13.82 o 
   4   4  20      153.45      154.11     18.81 o 
  -4   5  20      297.31      305.05     18.85 o 
  -3   5  20      303.40      278.21     20.64 o 
  -2   5  20      665.09      645.89     18.90 o 
  -1   5  20      235.73      237.45     13.58 o 
   0   5  20     1126.36     1090.28     33.88 o 
   1   5  20        0.30        1.24      5.62 o 
   2   5  20      221.15      229.28     16.83 o 
   3   5  20      811.88      771.78     34.16 o 
   4   5  20      731.00      666.29     29.83 o 
  -4   6  20        8.56       -0.77      6.50 o 
  -3   6  20       22.78        4.71      6.37 o 
  -2   6  20       48.96       48.40      8.61 o 
  -1   6  20      713.80      692.06     22.48 o 
   0   6  20       50.36       66.13     33.30 o 
   1   6  20        4.63        1.80      6.13 o 
   2   6  20      331.19      317.94     14.68 o 
   3   6  20       34.99       35.60      7.87 o 
  -3   7  20      590.77      599.75     24.81 o 
  -2   7  20      238.59      246.78     16.32 o 
  -1   7  20      140.01      138.51     12.50 o 
   0   7  20        3.85        6.63      7.97 o 
   1   7  20        7.76        4.09      7.49 o 
   2   7  20       46.86       59.00     10.30 o 
   3   7  20       73.47       90.40     10.57 o 
  -3   8  20       11.59       17.29      8.77 o 
  -2   8  20      451.88      392.03     26.96 o 
  -1   8  20       82.58       62.59     10.11 o 
   0   8  20      355.21      437.09     72.72 o 
   1   8  20      263.67      287.90     21.89 o 
   2   8  20       32.50       39.75     11.93 o 
  -2   9  20      139.37      153.19     15.36 o 
  -1   9  20      707.15      728.52     63.45 o 
   0   9  20        4.32        0.97      8.78 o 
   1   9  20      304.63      269.57     22.26 o 
   2   9  20      157.71      150.93     20.87 o 
  -1  10  20      208.31      231.07     22.83 o 
   0  10  20        8.63       10.82     10.89 o 
  -4   1  21      287.87      228.44     19.80 o 
  -3   1  21      756.23      744.26     29.05 o 
  -2   1  21      198.22      180.12     14.03 o 
  -1   1  21     2582.68     2561.35     40.60 o 
   0   1  21     2017.77     2019.26     28.03 o 
   1   1  21      144.24      153.99      8.15 o 
   2   1  21       46.26       39.90      9.83 o 
   3   1  21      702.22      686.55     29.63 o 
   4   1  21      505.40      535.73     35.45 o 
  -4   2  21        4.48       11.79      8.60 o 
  -3   2  21       97.23       65.43     11.92 o 
  -2   2  21      250.41      227.15     13.31 o 
  -1   2  21       93.63      102.89     16.20 o 
   0   2  21      348.75      346.49     20.37 o 
   1   2  21      218.15      226.58     12.17 o 
   2   2  21      413.06      456.55     29.49 o 
   3   2  21        4.75       13.97     12.26 o 
   4   2  21       19.81       26.97     11.22 o 
  -4   3  21       54.36       51.21     23.36 o 
  -3   3  21      159.06      161.50     15.97 o 
  -2   3  21      775.59      863.36     24.12 o 
  -1   3  21     2073.72     2022.95     37.11 o 
   0   3  21     1406.58     1437.09     27.62 o 
   1   3  21       49.64       51.87      7.81 o 
   2   3  21        7.64       17.06      6.17 o 
   3   3  21      429.77      388.96     23.78 o 
   4   3  21      462.07      423.34     27.26 o 
  -4   4  21      421.45      430.99     65.10 o 
  -3   4  21       11.65       10.35     13.84 o 
  -2   4  21       79.76       65.57      9.26 o 
  -1   4  21       26.35       28.34      7.14 o 
   0   4  21      922.47      968.14     24.67 o 
   1   4  21      336.30      357.79     16.33 o 
   2   4  21       46.15       90.19     10.03 o 
   3   4  21      160.34      124.05     30.65 o 
   4   4  21        0.45       -3.14      8.55 o 
  -4   5  21       19.20       23.79     10.61 o 
  -3   5  21     1131.41     1099.84     30.73 o 
  -2   5  21     1754.87     1605.33     35.37 o 
  -1   5  21      438.68      449.73     17.88 o 
   0   5  21       33.54       38.71     10.17 o 
   1   5  21       10.94       24.50     11.32 o 
   2   5  21      152.72      163.53     10.72 o 
   3   5  21      242.15      249.90     24.58 o 
  -3   6  21      576.04      505.44     21.86 o 
  -2   6  21        0.40        4.83      5.98 o 
  -1   6  21      278.03      222.11     15.80 o 
   0   6  21     1220.59     1275.96     78.02 o 
   1   6  21      510.21      532.35     25.45 o 
   2   6  21       65.29       57.34     15.39 o 
   3   6  21      116.56       94.47     13.60 o 
  -3   7  21       72.76      125.91     31.08 o 
  -2   7  21      863.97      779.28     48.42 o 
  -1   7  21      871.75      819.97     29.04 o 
   0   7  21       24.41       33.73     10.47 o 
   1   7  21        5.80       -4.72     11.43 o 
   2   7  21      328.65      375.94     23.48 o 
   3   7  21       55.57       71.65     10.48 o 
  -3   8  21      100.17      134.06     20.43 o 
  -2   8  21        3.35        4.04      6.32 o 
  -1   8  21        2.16        7.32      8.63 o 
   0   8  21      916.89      891.92     68.25 o 
   1   8  21      791.21      825.23     34.43 o 
   2   8  21      551.09      596.54     30.54 o 
  -2   9  21      318.92      315.33     20.14 o 
  -1   9  21        1.33        2.44      7.80 o 
   0   9  21        7.95       10.88     10.19 o 
   1   9  21       38.48       51.60     15.90 o 
  -4   0  22     1063.50      976.38     51.69 o 
  -3   0  22     5531.65     5094.29    119.27 o 
  -2   0  22      443.12      437.33     29.49 o 
  -1   0  22      773.40      799.29     25.53 o 
   0   0  22      479.92      531.06     26.17 o 
   1   0  22     4173.99     4131.96    105.85 o 
   2   0  22      541.87      584.11     35.78 o 
   3   0  22      770.76      603.65     39.43 o 
   4   0  22      734.91      653.68     45.72 o 
  -4   1  22       11.37       17.02      9.10 o 
  -3   1  22      100.86      137.08     15.11 o 
  -2   1  22      513.81      494.24     18.03 o 
  -1   1  22       16.54       16.31      5.41 o 
   0   1  22      607.77      648.46     15.75 o 
   1   1  22        4.95        0.42      4.62 o 
   2   1  22       27.30       27.96      9.00 o 
   3   1  22        3.88        5.80      7.73 o 
   4   1  22       16.13       13.25      9.91 o 
  -4   2  22      862.36      791.67     37.77 o 
  -3   2  22      939.72     1030.39     28.07 o 
  -2   2  22      844.51      896.53     33.58 o 
  -1   2  22       98.34       89.18      8.78 o 
   0   2  22      257.76      270.30     15.30 o 
   1   2  22      306.84      295.80     13.86 o 
   2   2  22      790.52      752.52     28.68 o 
   3   2  22      714.62      675.95     72.39 o 
   4   2  22       57.41       68.97     28.16 o 
  -4   3  22       23.38       33.10     10.88 o 
  -3   3  22       19.88       15.77      6.57 o 
  -2   3  22       63.22       63.58      8.81 o 
  -1   3  22      589.46      611.58     19.39 o 
   0   3  22      942.61      924.50     22.47 o 
   1   3  22       96.12       78.81      9.08 o 
   2   3  22        0.25        0.46      5.67 o 
   3   3  22       14.24        9.68      8.42 o 
   4   3  22        1.09       -5.94      8.35 o 
  -4   4  22      423.84      449.59     27.53 o 
  -3   4  22      399.68      443.14     16.89 o 
  -2   4  22      318.26      311.47     16.19 o 
  -1   4  22        7.80        5.08      5.33 o 
   0   4  22       66.07       62.90      8.14 o 
   1   4  22      607.34      548.16     19.31 o 
   2   4  22      258.75      310.10     17.50 o 
   3   4  22      286.00      274.15     21.67 o 
  -4   5  22      101.13      108.40     16.63 o 
  -3   5  22      169.67      177.92     14.41 o 
  -2   5  22       48.97       40.21      8.38 o 
  -1   5  22      134.75      132.01     11.38 o 
   0   5  22      757.68      750.11     28.81 o 
   1   5  22      309.46      316.42     15.95 o 
   2   5  22       98.51       70.96      8.62 o 
   3   5  22       27.93       24.72      8.68 o 
  -3   6  22      183.18      173.70     22.00 o 
  -2   6  22      575.60      592.32     28.64 o 
  -1   6  22      427.45      394.29     18.03 o 
   0   6  22        6.04        8.95     11.93 o 
   1   6  22      305.45      278.93     24.85 o 
   2   6  22     1089.05     1150.11     30.79 o 
   3   6  22      187.91      187.50     15.96 o 
  -3   7  22       40.88       29.76      9.18 o 
  -2   7  22       35.46       48.43     10.06 o 
  -1   7  22      167.64      143.83     13.14 o 
   0   7  22      478.61      507.44     26.50 o 
   1   7  22      188.19      188.73     18.11 o 
   2   7  22      128.42      156.51     14.04 o 
  -2   8  22      132.24      152.34     15.14 o 
  -1   8  22        1.26        4.93      8.28 o 
   0   8  22       58.60       49.07     12.25 o 
   1   8  22      310.64      291.77     22.83 o 
   2   8  22      480.70      524.21     29.15 o 
  -1   9  22      358.48      330.67     25.27 o 
   0   9  22     1223.90     1316.81     61.96 o 
   1   9  22      291.23      289.85     24.01 o 
  -4   1  23      450.92      383.17     26.34 o 
  -3   1  23      126.50      126.65     14.99 o 
  -2   1  23       55.93       46.25      8.70 o 
  -1   1  23      577.00      545.51     31.98 o 
   0   1  23     1935.39     1852.22     32.99 o 
   1   1  23      739.50      778.01     21.01 o 
   2   1  23      597.36      564.09     34.79 o 
   3   1  23      191.94      157.33     17.12 o 
   4   1  23       42.17       39.53     12.28 o 
  -4   2  23        5.36        1.72      7.35 o 
  -3   2  23       19.86       20.17      8.58 o 
  -2   2  23       16.40       17.66      6.14 o 
  -1   2  23       76.17       99.45     10.40 o 
   0   2  23       24.71       23.96      5.14 o 
   1   2  23        0.44        0.70      4.87 o 
   2   2  23      241.72      238.89     18.26 o 
   3   2  23        0.35       -3.68      7.12 o 
   4   2  23       99.14       83.51     16.12 o 
  -4   3  23      442.48      436.72     44.89 o 
  -3   3  23       92.25       88.58     15.33 o 
  -2   3  23        0.24       -2.41      4.97 o 
  -1   3  23     1494.12     1570.70     31.98 o 
   0   3  23     3020.07     3080.75     44.56 o 
   1   3  23     2426.19     2393.22     83.68 o 
   2   3  23      486.62      417.98     22.69 o 
   3   3  23        1.71        3.61      8.61 o 
   4   3  23      123.70      127.20     18.34 o 
  -4   4  23      114.13       87.19     15.51 o 
  -3   4  23      196.78      249.90     19.90 o 
  -2   4  23        2.58        2.39      5.40 o 
  -1   4  23        1.64       -0.26      5.06 o 
   0   4  23      928.74      929.56     23.71 o 
   1   4  23      219.06      243.93     14.14 o 
   2   4  23      191.36      147.96     12.43 o 
   3   4  23      111.69      145.50     17.21 o 
  -4   5  23      206.23      196.59     20.83 o 
  -3   5  23       81.63       84.76      9.76 o 
  -2   5  23      181.32      164.49     16.59 o 
  -1   5  23      325.96      424.75     18.06 o 
   0   5  23      754.60      748.94     29.08 o 
   1   5  23      492.16      513.11     19.58 o 
   2   5  23      179.99      198.24     15.12 o 
   3   5  23       20.44       22.26      7.88 o 
  -3   6  23      507.91      442.35     21.85 o 
  -2   6  23      335.16      312.99     17.83 o 
  -1   6  23      490.29      453.13     19.28 o 
   0   6  23        7.58        4.38     10.44 o 
   1   6  23       16.83       22.18      9.60 o 
   2   6  23       55.43       59.36     12.53 o 
   3   6  23       45.82       57.13     10.89 o 
  -3   7  23       83.92      101.97     16.07 o 
  -2   7  23       11.34       19.50      8.05 o 
  -1   7  23       25.87       33.53     12.59 o 
   0   7  23      202.24      189.01     18.34 o 
   1   7  23      238.73      228.05     19.76 o 
   2   7  23      148.97      156.29     17.59 o 
  -2   8  23      198.23      232.82     24.07 o 
  -1   8  23      409.33      390.49     25.98 o 
   0   8  23      217.76      283.23     22.90 o 
   1   8  23        7.74       14.53     12.42 o 
   2   8  23       13.35       15.07     11.01 o 
  -1   9  23       39.21       34.44     13.25 o 
   0   9  23       83.46      125.19     22.20 o 
   1   9  23      385.87      378.94     27.30 o 
  -4   0  24        0.09       -0.66     10.27 o 
  -3   0  24      574.26      580.46     38.76 o 
  -2   0  24     3225.76     3381.73     89.12 o 
  -1   0  24     1025.17     1016.07     30.10 o 
   0   0  24      344.01      335.61     17.26 o 
   1   0  24       12.67       -0.33      9.28 o 
   2   0  24      376.44      309.12     28.82 o 
   3   0  24      195.36      214.36     28.16 o 
   4   0  24      275.14      279.30     33.79 o 
  -4   1  24        6.02       16.64      9.47 o 
  -3   1  24      132.94      121.75     15.41 o 
  -2   1  24      357.58      326.62     15.84 o 
  -1   1  24        0.31        5.70      4.69 o 
   0   1  24       17.53       37.44      7.65 o 
   1   1  24       78.04       97.04      9.99 o 
   2   1  24        0.75        3.36      7.35 o 
   3   1  24       12.72       14.60      9.23 o 
   4   1  24       79.46       97.58     36.61 o 
  -4   2  24       10.35       12.88     12.42 o 
  -3   2  24      375.17      428.23     19.65 o 
  -2   2  24        7.53        8.82      5.86 o 
  -1   2  24      658.42      778.52     25.71 o 
   0   2  24     2785.46     2714.42     35.47 o 
   1   2  24      572.49      568.92     19.31 o 
   2   2  24       22.57       14.58      8.20 o 
   3   2  24       91.44       97.05     25.51 o 
  -4   3  24       74.26       57.54     13.67 o 
  -3   3  24      198.85      226.27     15.29 o 
  -2   3  24        3.62        4.24      5.82 o 
  -1   3  24      135.77      132.50     11.04 o 
   0   3  24       23.12       23.88      6.35 o 
   1   3  24      189.86      168.86     14.27 o 
   2   3  24       35.87       33.79     10.47 o 
   3   3  24        6.50       -2.43      8.78 o 
  -4   4  24       13.24       14.72     10.75 o 
  -3   4  24      188.25      178.71     17.92 o 
  -2   4  24     1093.03      989.23     37.15 o 
  -1   4  24     1216.99     1294.93     30.11 o 
   0   4  24     1276.13     1272.05     37.45 o 
   1   4  24      750.27      687.94     21.96 o 
   2   4  24       95.12      114.93     11.55 o 
   3   4  24       70.90       41.93     12.05 o 
  -3   5  24      624.85      608.73     25.68 o 
  -2   5  24      175.17      193.52     14.31 o 
  -1   5  24      109.73      116.21     11.28 o 
   0   5  24       76.12       92.64     13.11 o 
   1   5  24     2922.02     2831.68     61.05 o 
   2   5  24      300.39      317.41     26.79 o 
   3   5  24      164.16      171.82     15.48 o 
  -3   6  24       39.78       39.22      9.94 o 
  -2   6  24      919.19      939.61     51.12 o 
  -1   6  24      688.53      726.74     24.24 o 
   0   6  24        6.18       -2.75      7.02 o 
   1   6  24       43.38       38.61     15.24 o 
   2   6  24        0.27        4.03      8.31 o 
   3   6  24       45.71       26.51     12.18 o 
  -3   7  24      215.17      208.52     20.94 o 
  -2   7  24       67.15       73.75     11.36 o 
  -1   7  24       15.83       -0.98      7.96 o 
   0   7  24       87.39       94.54     15.09 o 
   1   7  24      233.13      239.20     20.55 o 
   2   7  24      152.06      174.37     37.44 o 
  -2   8  24      114.03      124.31     14.53 o 
  -1   8  24      108.73      150.26     24.52 o 
   0   8  24      360.94      404.17     31.81 o 
   1   8  24        6.77        3.95      9.94 o 
   0   9  24      179.69      176.65     20.65 o 
  -4   1  25      420.20      427.27     27.40 o 
  -3   1  25     1224.51     1369.43     81.50 o 
  -2   1  25     2301.50     2366.75     54.31 o 
  -1   1  25      740.39      749.72     21.87 o 
   0   1  25       19.14       17.83      5.35 o 
   1   1  25      671.85      641.79     20.18 o 
   2   1  25      671.34      653.52     28.58 o 
   3   1  25      495.90      506.23     27.29 o 
  -4   2  25       37.74       55.16     14.08 o 
  -3   2  25       15.14       16.57      9.14 o 
  -2   2  25      815.97      751.40     27.41 o 
  -1   2  25      191.92      210.08     15.53 o 
   0   2  25       29.50       33.41      7.46 o 
   1   2  25      467.06      409.45     32.73 o 
   2   2  25        8.92        3.06     10.27 o 
   3   2  25       18.82        7.22      9.29 o 
  -4   3  25       94.27       65.51     14.52 o 
  -3   3  25     1027.33      959.59     29.13 o 
  -2   3  25      595.87      626.51     22.03 o 
  -1   3  25      227.17      275.64     14.63 o 
   0   3  25        3.56        1.64      4.40 o 
   1   3  25       28.10       29.59      7.49 o 
   2   3  25      195.86      194.97     22.70 o 
   3   3  25      190.41      207.79     19.90 o 
  -3   4  25        3.65        0.00      7.97 o 
  -2   4  25      183.97      173.02     13.56 o 
  -1   4  25       12.99       22.23      6.71 o 
   0   4  25      724.18      705.99     28.40 o 
   1   4  25      380.47      406.76     23.22 o 
   2   4  25        2.86        2.65     11.60 o 
   3   4  25       19.86       20.59     10.64 o 
  -3   5  25      351.72      344.98     30.28 o 
  -2   5  25      156.15      203.12     14.78 o 
  -1   5  25      264.43      302.29     18.95 o 
   0   5  25      103.04       96.57     13.73 o 
   1   5  25      189.86      212.58     33.79 o 
   2   5  25      200.54      177.89     22.36 o 
   3   5  25      180.23      177.98     15.97 o 
  -3   6  25        0.35        1.47      6.03 o 
  -2   6  25      397.17      372.24     16.83 o 
  -1   6  25        4.39      -10.12      6.75 o 
   0   6  25       66.27       73.03     13.29 o 
   1   6  25      145.03      113.19     15.83 o 
   2   6  25      181.92      169.25     18.20 o 
  -2   7  25      229.04      222.09     26.92 o 
  -1   7  25       61.98       74.24     17.73 o 
   0   7  25       81.56       75.67     14.71 o 
   1   7  25      240.24      226.70     28.82 o 
   2   7  25      543.80      568.54     44.40 o 
  -1   8  25      282.15      290.43     44.56 o 
   0   8  25      906.71      908.01     37.91 o 
   1   8  25      142.36      174.32     20.13 o 
  -4   0  26      601.56      725.58     48.04 o 
  -3   0  26      369.90      361.80     33.13 o 
  -2   0  26      697.39      634.47     38.43 o 
  -1   0  26       97.62       96.63     11.83 o 
   0   0  26      805.15      839.14     27.64 o 
   1   0  26     2152.32     1759.28     62.95 o 
   2   0  26      229.16      278.97     29.82 o 
   3   0  26      173.46      158.37     25.51 o 
  -4   1  26        1.55       15.27     10.07 o 
  -3   1  26        0.83       -0.64      7.59 o 
  -2   1  26       35.52       45.87      8.41 o 
  -1   1  26       40.62       42.77      6.59 o 
   0   1  26      215.63      222.04     16.98 o 
   1   1  26      157.40      177.45     17.89 o 
   2   1  26        3.09        3.48      7.97 o 
   3   1  26        3.39        9.05     10.07 o 
  -4   2  26      280.55      272.31     26.17 o 
  -3   2  26      532.85      595.52     55.99 o 
  -2   2  26      559.73      512.66     20.05 o 
  -1   2  26      116.30      138.76     11.45 o 
   0   2  26     1065.83     1067.87     22.09 o 
   1   2  26     1133.65     1180.64     28.48 o 
   2   2  26      967.76      864.97     33.26 o 
   3   2  26      165.54      211.48     24.02 o 
  -4   3  26        5.12       10.17     10.11 o 
  -3   3  26      209.57      134.52     13.27 o 
  -2   3  26       30.97       28.89      7.55 o 
  -1   3  26       64.96       48.09      8.47 o 
   0   3  26      366.44      392.79     21.57 o 
   1   3  26      452.33      434.16     18.27 o 
   2   3  26      252.39      188.82     18.26 o 
   3   3  26        2.27       11.00      8.89 o 
  -3   4  26      202.38      242.04     18.16 o 
  -2   4  26       15.07        5.72      6.67 o 
  -1   4  26      671.16      682.63     22.44 o 
   0   4  26      781.95      803.79     47.54 o 
   1   4  26     1533.05     1603.29     46.68 o 
   2   4  26      157.92      156.05     26.17 o 
   3   4  26       12.78       14.92     10.07 o 
  -3   5  26      709.05      698.34     26.49 o 
  -2   5  26      163.14      140.13     13.41 o 
  -1   5  26        3.45       -3.60      5.05 o 
   0   5  26        3.29       -3.29      6.41 o 
   1   5  26        3.35        0.36      8.95 o 
   2   5  26       56.69       85.48     22.53 o 
  -3   6  26      161.61      148.55     20.00 o 
  -2   6  26       13.41       14.80      6.24 o 
  -1   6  26        0.61        1.20      9.11 o 
   0   6  26       93.90      105.49     17.73 o 
   1   6  26      193.76      221.24     19.82 o 
   2   6  26      341.25      364.23     40.58 o 
  -2   7  26      300.74      277.32     18.63 o 
  -1   7  26      616.69      649.55     31.90 o 
   0   7  26      441.24      449.87     27.03 o 
   1   7  26       87.82       93.24     16.32 o 
  -1   8  26       49.34       41.01     12.39 o 
   0   8  26      180.58      204.56     21.54 o 
   1   8  26       60.24       62.19     14.71 o 
  -4   1  27       19.95       33.79     12.25 o 
  -3   1  27        7.49        9.36      8.87 o 
  -2   1  27      528.93      532.42     20.40 o 
  -1   1  27      600.69      663.85     32.28 o 
   0   1  27      860.28      955.95     21.40 o 
   1   1  27      819.58      752.88     29.98 o 
   2   1  27       65.92       60.29     12.30 o 
   3   1  27       52.67       58.70     13.43 o 
  -3   2  27       19.63        8.07      8.87 o 
  -2   2  27      186.58      175.59     13.34 o 
  -1   2  27        5.02        3.92      5.47 o 
   0   2  27        4.72        6.25      4.85 o 
   1   2  27       35.13       46.32      8.42 o 
   2   2  27        0.45        5.72      8.02 o 
   3   2  27       20.69       -1.26      8.31 o 
  -3   3  27      157.71      143.46     17.49 o 
  -2   3  27      262.18      304.16     19.05 o 
  -1   3  27      269.16      292.73     15.67 o 
   0   3  27      825.01      828.55     30.60 o 
   1   3  27     1041.85      999.18     27.39 o 
   2   3  27       23.10       16.57     14.25 o 
   3   3  27       35.47       17.26     10.24 o 
  -3   4  27      664.37      590.58     40.02 o 
  -2   4  27      618.45      619.17     33.30 o 
  -1   4  27       70.49       78.33     10.07 o 
   0   4  27        5.21        9.56      8.16 o 
   1   4  27      557.51      560.24     21.20 o 
   2   4  27      541.39      531.10     41.08 o 
   3   4  27       19.05       17.97     10.74 o 
  -3   5  27        1.82        1.47      7.43 o 
  -2   5  27      600.91      577.37     23.11 o 
  -1   5  27      625.65      644.45     27.66 o 
   0   5  27      236.39      238.32     19.57 o 
   1   5  27        3.38        5.73      8.08 o 
   2   5  27        8.87        7.62     15.24 o 
  -2   6  27       98.98      114.39     13.36 o 
  -1   6  27       46.15       62.26     13.77 o 
   0   6  27       10.94        6.77      9.34 o 
   1   6  27       98.94       86.28     15.41 o 
   2   6  27      126.51      115.62     16.32 o 
  -2   7  27       96.18       95.05     13.25 o 
  -1   7  27      324.30      276.04     23.40 o 
   0   7  27      362.63      393.65     26.19 o 
   1   7  27       14.38       38.30     12.76 o 
   0   8  27        0.44        9.77     10.65 o 
  -3   0  28      702.68      756.39     46.05 o 
  -2   0  28     1251.54     1159.27     52.68 o 
  -1   0  28       31.71       21.13      8.89 o 
   0   0  28       43.13       70.34     11.10 o 
   1   0  28        7.05        4.64     10.60 o 
   2   0  28       41.76       38.10     17.23 o 
   3   0  28      169.01      106.02     23.85 o 
  -3   1  28       13.16       18.23      9.94 o 
  -2   1  28      508.01      534.93     25.76 o 
  -1   1  28      149.67      141.51     15.86 o 
   0   1  28        4.56        7.27      5.15 o 
   1   1  28      104.53      123.26     36.61 o 
   2   1  28       80.08       77.77     13.67 o 
   3   1  28       19.22        7.72     22.36 o 
  -3   2  28      735.63      747.63     33.02 o 
  -2   2  28      963.02     1067.06     29.48 o 
  -1   2  28     1353.41     1472.40     40.38 o 
   0   2  28      220.90      200.44     13.36 o 
   1   2  28       64.13       62.80     12.31 o 
   2   2  28      356.65      381.69     44.40 o 
   3   2  28      119.93       90.45     16.05 o 
  -3   3  28        2.82       11.65     10.60 o 
  -2   3  28        0.74        0.69      6.00 o 
  -1   3  28        9.14       11.79      6.50 o 
   0   3  28      441.59      376.12     21.87 o 
   1   3  28      195.84      188.33     13.74 o 
   2   3  28       16.05       27.83     14.91 o 
   3   3  28        0.19       -1.88      8.51 o 
  -3   4  28      438.29      475.34     23.00 o 
  -2   4  28      474.95      491.98     25.61 o 
  -1   4  28      396.34      391.34     36.38 o 
   0   4  28      376.35      353.60     42.57 o 
   1   4  28        3.52        2.96      6.48 o 
   2   4  28      286.55      241.39     21.46 o 
  -3   5  28       62.47       53.87     11.34 o 
  -2   5  28        5.50        6.04      7.14 o 
  -1   5  28        9.63        6.44      8.82 o 
   0   5  28      169.04      170.67     17.63 o 
   1   5  28      508.72      548.56     44.40 o 
   2   5  28       50.47       33.32     12.53 o 
  -2   6  28      438.71      514.99     29.26 o 
  -1   6  28      172.95      171.77     18.91 o 
   0   6  28       14.20       19.35     19.55 o 
   1   6  28        7.34       13.65     10.11 o 
  -1   7  28      303.38      296.60     24.46 o 
   0   7  28      340.59      376.57     73.88 o 
   1   7  28      222.48      258.78     39.43 o 
  -3   1  29      796.74      768.46     33.57 o 
  -2   1  29      311.95      316.13     21.44 o 
  -1   1  29      289.18      255.50     14.81 o 
   0   1  29       45.72       56.37      9.04 o 
   1   1  29      784.03      803.14     32.18 o 
   2   1  29      657.68      580.01     72.06 o 
   3   1  29      170.03      152.78     19.01 o 
  -3   2  29       16.30       28.41     12.92 o 
  -2   2  29      255.85      287.07     16.98 o 
  -1   2  29        5.23       11.50      6.25 o 
   0   2  29       86.06       83.13     11.88 o 
   1   2  29      142.62      138.47     15.94 o 
   2   2  29        6.25       19.99     10.17 o 
   3   2  29       22.96       10.93     10.66 o 
  -3   3  29      353.27      345.75     30.81 o 
  -2   3  29      128.51      152.15     30.48 o 
  -1   3  29       96.58      101.38     11.41 o 
   0   3  29      149.93      128.80     15.00 o 
   1   3  29      623.65      656.87     23.19 o 
   2   3  29      863.62      896.38     53.84 o 
  -3   4  29       10.85       11.89      8.53 o 
  -2   4  29       63.24       78.68     13.93 o 
  -1   4  29      118.50      125.56     12.26 o 
   0   4  29        1.23        7.26      8.52 o 
   1   4  29       18.69       15.74      8.96 o 
   2   4  29       25.82       23.03     10.71 o 
  -2   5  29       11.02       20.96     10.41 o 
  -1   5  29       13.58       14.40      9.07 o 
   0   5  29      245.82      264.87     21.16 o 
   1   5  29      167.57      180.28     18.61 o 
   2   5  29      114.54      110.22     16.61 o 
  -2   6  29      153.11      164.38     20.26 o 
  -1   6  29       28.75       29.14     11.13 o 
   0   6  29      114.31      114.05     16.79 o 
   1   6  29      172.07      155.93     18.39 o 
  -1   7  29        5.37        4.81      9.95 o 
   0   7  29      215.03      186.31     20.61 o 
  -3   0  30        1.63      -10.93     10.60 o 
  -2   0  30       46.04       32.80     14.58 o 
  -1   0  30       53.79       68.10     12.28 o 
   0   0  30     1143.07     1316.26     53.18 o 
   1   0  30     1026.36     1125.47     54.00 o 
   2   0  30       79.25       48.04     17.89 o 
  -3   1  30        2.76        6.27      9.25 o 
  -2   1  30        3.28       -4.81      7.38 o 
  -1   1  30        6.59        7.46      6.22 o 
   0   1  30      124.80      107.49     11.29 o 
   1   1  30       11.03       17.23     13.58 o 
   2   1  30        1.78        9.58      9.94 o 
  -3   2  30        6.74        4.29      9.36 o 
  -2   2  30      279.26      278.37     17.21 o 
  -1   2  30      680.10      649.13     22.71 o 
   0   2  30      159.83      215.71     34.13 o 
   1   2  30      465.59      469.96     26.27 o 
   2   2  30      444.06      410.75     50.86 o 
  -3   3  30       38.86       29.36     11.37 o 
  -2   3  30      165.31      154.60     27.50 o 
  -1   3  30      768.61      686.15     28.01 o 
   0   3  30      178.51      172.25     25.51 o 
   1   3  30       19.91       16.17     11.93 o 
   2   3  30       66.25       49.93     13.56 o 
  -2   4  30      331.77      273.67     32.41 o 
  -1   4  30      446.85      439.59     25.87 o 
   0   4  30      267.71      258.11     20.75 o 
   1   4  30      110.32      119.25     15.61 o 
   2   4  30       59.29       23.84     11.45 o 
  -2   5  30      188.37      200.72     16.36 o 
  -1   5  30       93.54       81.25     14.86 o 
   0   5  30        0.45        0.01     10.11 o 
   1   5  30      200.84      175.90     18.29 o 
  -1   6  30      138.64      158.87     19.08 o 
   0   6  30      539.36      497.12     44.56 o 
   1   6  30      260.27      301.50     37.44 o 
  -3   1  31      142.76      128.66     17.87 o 
  -2   1  31     1158.14     1066.64     37.93 o 
  -1   1  31      313.83      309.44     16.90 o 
   0   1  31       28.95       37.17     10.27 o 
   1   1  31       36.54       59.64     18.88 o 
   2   1  31       92.26      123.62     23.52 o 
  -3   2  31       29.13       26.46     11.65 o 
  -2   2  31       11.05       20.95     20.71 o 
  -1   2  31      191.65      207.42     17.29 o 
   0   2  31        1.38       13.73      8.91 o 
   1   2  31       32.93       37.44     17.89 o 
   2   2  31       17.51       13.84     13.58 o 
  -2   3  31      754.33      795.45     88.96 o 
  -1   3  31     1310.96     1334.67     39.79 o 
   0   3  31      518.25      657.24     29.99 o 
   1   3  31        0.43       -5.43      7.96 o 
   2   3  31      113.48      136.09     18.34 o 
  -2   4  31       29.50       13.45      9.79 o 
  -1   4  31        0.35       -1.14      8.36 o 
   0   4  31        0.52       -5.07      7.80 o 
   1   4  31      188.20      128.22     26.51 o 
  -2   5  31      193.19      224.97     22.13 o 
  -1   5  31       55.35       68.28     14.47 o 
   0   5  31      287.12      265.46     22.46 o 
   1   5  31       67.07       65.77     13.63 o 
  -1   6  31        8.52       14.24     11.26 o 
   0   6  31      126.35      170.17     19.76 o 
  -2   0  32      786.01      843.86     48.37 o 
  -1   0  32       46.82       31.81     14.25 o 
   1   0  32      127.13      117.29     23.85 o 
   2   0  32      131.92      158.04     26.51 o 
  -2   1  32       48.69       41.43     12.92 o 
  -1   1  32      173.70      168.30     13.61 o 
   0   1  32       92.56      105.88     14.20 o 
   1   1  32        6.44        0.33     12.26 o 
   2   1  32       29.45       27.52     24.68 o 
  -2   2  32      384.55      444.07     35.62 o 
  -1   2  32      492.66      485.30     24.41 o 
   0   2  32       25.76       13.56     11.76 o 
   1   2  32      459.67      514.86     41.41 o 
   2   2  32      816.81      789.37     35.79 o 
  -2   3  32       44.93       54.74     10.61 o 
  -1   3  32      253.73      227.43     20.13 o 
   0   3  32       50.82       85.56     14.47 o 
   1   3  32       26.93       -6.29     12.59 o 
  -2   4  32      109.79       85.51     15.93 o 
  -1   4  32        9.51       12.59      9.84 o 
   0   4  32        0.76       12.43      9.08 o 
   1   4  32       51.78       87.47     23.52 o 
  -1   5  32        7.79       21.47     22.86 o 
   0   5  32       12.73        5.92      9.94 o 
  -2   1  33       14.03       12.10     10.11 o 
  -1   1  33      255.40      302.52     17.66 o 
   1   1  33      658.40      628.38     30.92 o 
  -2   2  33      226.32      179.59     19.14 o 
  -1   2  33        1.61       12.13      7.55 o 
   0   2  33        0.35       -0.43      8.26 o 
   1   2  33       12.64       34.27     17.23 o 
  -2   3  33       66.72       85.19     15.38 o 
  -1   3  33      113.75       80.43     15.90 o 
   0   3  33      324.35      370.82     24.33 o 
   1   3  33      170.52      207.73     30.15 o 
  -1   4  33      312.80      355.11     25.89 o 
   0   4  33       83.57      103.04     24.19 o 
  -2   0  34      127.71      138.16     25.18 o 
  -1   0  34      287.52      333.30     31.47 o 
   1   0  34      150.78      116.95     24.85 o 
  -2   1  34       69.84       52.44     21.04 o 
  -1   1  34       35.46       38.09     11.71 o 
   0   1  34       24.11       35.78     17.23 o 
   1   1  34       13.39       25.52     11.45 o 
  -1   2  34      746.97      845.83     47.71 o 
   0   2  34      239.20      222.64     30.48 o 
   1   2  34       22.50       27.53     11.58 o 
  -1   3  34        7.24        7.89      9.13 o 
   0   3  34      168.52      159.45     18.30 o 
   0   1  35       50.24       58.31     19.22 o 
  -1   2  35       32.98       34.46     17.89 o 
   0   2  35       88.52       95.42     25.18 o 
                                                 
